# Supplementary material for: Surface molecular engineering to enable processing of sulfide solid electrolytes in humid ambient air
Source: Nat Commun. 2025 Jan 2;16:213. doi: 10.1038/s41467-024-55634-8 (PMC11696013; doi:10.1038/s41467-024-55634-8)
Supplement: Supplementary file 3 — Source Data File [file 41467_2024_55634_MOESM3_ESM.xlsx]

## Sheet: figure 2
Figure 2a		Figure 2a: atomic coordinates of optimized mode									Figure 2b					Figure 2c																						Figure 2d
x	y	UDCH@LPSC				UDSH@LPSC					UDSH		UDSH@LPSC			LPSC											UDSH@LPSC											LPSC									UDSH@LPSC
UDCH	-1.172		x	y	z		x	y	z		x	y	x	y		x	raw	peak 1	peak 2	peak 3	peak 4	peak 5	peak 6	Background_3: S 2p	fit		x	raw	peak 1	peak 2	peak 3	peak 4	peak 5	peak 6	Background_3: S 2p	fit		x	raw	peak 1	peak 2	peak 3	peak 4	Background_2: P 2p	fit		x	raw	peak 1
UDSH	-3.821	Li	2.56177	2.56051	0.15405	Li	2.55462	2.55598	0.15855		4.97503	-0.00251405	5.00368	0.160406		166.02	1217.5	1190.05	1190.05	1190.05	1190.05	1190.05	1190.15	1190.05	1193.78		166.085	915	962.869	962.869	962.869	962.869	962.869	963.429	962.869	963.429		136.02	775	707.207	707.207	707.207	707.208	707.207	707.208		136.085	556.667	556.667
		Li	2.56722	2.59493	4.81953	Li	2.543	2.6115	4.77609		4.97472	-0.00252612	4.99606	0.161029		165.92	1110	1184.74	1184.74	1184.74	1184.74	1184.74	1184.97	1184.74	1186.97		165.985	970	957.233	957.233	957.233	957.233	957.233	958.426	957.233	958.426		135.92	776.667	707.196	707.196	707.196	707.199	707.196	707.199		135.985	553.333	553.333
		Li	3.01169	4.94684	2.20188	Li	3.01876	4.94658	2.20803		4.97442	-0.00250127	4.98843	0.161478		165.82	1115	1179.4	1179.4	1179.4	1179.4	1179.4	1179.87	1179.4	1180.93		165.885	940	951.561	951.561	951.561	951.561	951.561	954.012	951.561	954.012		135.82	748.333	707.19	707.19	707.19	707.197	707.19	707.197		135.885	556.667	556.667
		Li	2.10101	0.17692	2.22639	Li	2.07936	0.169386	2.25861		4.97411	-0.00251386	4.9808	0.161309		165.72	1125	1174.03	1174.03	1174.03	1174.03	1174.03	1174.96	1174.03	1175.51		165.785	972.5	945.854	945.854	945.854	945.854	945.854	950.708	945.854	950.709		135.72	743.333	707.185	707.185	707.185	707.2	707.185	707.2		135.785	535	535
		Li	0.184291	2.11637	2.24037	Li	0.169118	2.09131	2.26827		4.97381	-0.00251547	4.97318	0.161005		165.62	1180	1168.62	1168.62	1168.62	1168.62	1168.62	1170.43	1168.62	1170.7		165.685	910	940.113	940.113	940.113	940.113	940.114	949.382	940.113	949.383		135.62	728.333	707.181	707.181	707.181	707.218	707.181	707.218		135.685	558.333	558.333
		Li	4.9421	3.01439	2.21994	Li	4.93778	3.03561	2.22021		4.9735	-0.00250914	4.96555	0.161254		165.52	1207.5	1163.19	1163.19	1163.19	1163.19	1163.19	1166.54	1163.19	1166.67		165.585	952.5	934.338	934.338	934.338	934.338	934.341	951.396	934.338	951.399		135.52	713.333	707.18	707.181	707.18	707.261	707.18	707.261		135.585	516.667	516.667
		Li	2.53585	7.70464	5.49258	Li	2.5393	7.72955	5.562		4.97319	-0.00252371	4.95792	0.161865		165.42	1110	1157.72	1157.72	1157.72	1157.72	1157.72	1163.74	1157.72	1163.8		165.485	952.5	928.529	928.53	928.529	928.529	928.538	958.779	928.529	958.788		135.42	716.667	707.179	707.179	707.179	707.352	707.179	707.353		135.485	530	530
		Li	2.49253	7.75333	10.1305	Li	2.46803	7.73347	10.1018		4.97289	-0.00251097	4.95029	0.162083		165.32	1065	1152.23	1152.23	1152.23	1152.23	1152.23	1162.61	1152.23	1162.64		165.385	962.5	922.69	922.69	922.69	922.69	922.711	974.356	922.69	974.378		135.32	731.667	707.175	707.176	707.176	707.534	707.175	707.536		135.385	491.667	491.667
		Li	2.22302	10.0605	8.00304	Li	2.19062	10.0653	8.00634		4.97258	-0.00250622	4.94267	0.161747		165.22	1140	1146.7	1146.7	1146.7	1146.7	1146.71	1163.95	1146.7	1163.97		165.285	1005	916.819	916.82	916.819	916.819	916.874	1001.75	916.819	1001.81		135.22	731.667	707.172	707.173	707.173	707.891	707.172	707.894		135.285	545	525.57
		Li	2.63065	5.39445	7.81887	Li	2.61702	5.40284	7.78719		4.97228	-0.00250104	4.93504	0.161417		165.12	1105	1141.15	1141.15	1141.15	1141.15	1141.17	1168.7	1141.15	1168.73		165.185	1037.5	910.92	910.923	910.92	910.92	911.053	1045.16	910.92	1045.3		135.12	696.667	707.17	707.174	707.173	708.564	707.17	708.571		135.185	540	525.58
		Li	0.202876	8.0643	8.00241	Li	0.189472	8.09453	7.9809		4.97197	-0.00248855	4.92741	0.161387		165.02	1137.5	1135.57	1135.58	1135.57	1135.57	1135.62	1177.85	1135.57	1177.92		165.085	1162.5	904.995	905.002	904.995	904.995	905.305	1108.69	904.995	1109		135.02	738.333	707.165	707.175	707.173	709.777	707.165	709.794		135.085	525	525.581
		Li	4.9049	7.39476	7.97295	Li	4.90155	7.31473	7.99347		4.97167	-0.00252362	4.91979	0.161343		164.92	1172.5	1129.96	1129.98	1129.96	1129.96	1130.09	1192.17	1129.96	1192.33		164.985	1200	899.048	899.067	899.048	899.048	899.747	1195.18	899.048	1195.9		134.92	745	707.159	707.182	707.178	711.899	707.159	711.941		134.985	541.667	525.593
		Li	7.53981	2.48612	5.42031	Li	7.50342	2.39526	5.41959		4.97136	-0.00252421	4.91216	0.161097		164.82	1050	1124.32	1124.39	1124.32	1124.32	1124.61	1211.86	1124.32	1212.21		164.885	1337.5	893.081	893.131	893.081	893.081	894.602	1304.5	893.081	1306.07		134.82	736.667	707.155	707.208	707.199	715.472	707.155	715.57		134.885	561.667	525.619
		Li	7.19699	2.67957	10.0071	Li	7.50788	2.37917	9.92649		4.97105	-0.00249691	4.90453	0.160957		164.72	1185	1118.66	1118.83	1118.66	1118.66	1119.27	1236.1	1118.66	1236.88		164.785	1417.5	887.099	887.224	887.099	887.099	890.292	1431.61	887.099	1434.93		134.72	728.333	707.152	707.271	707.252	721.253	707.152	721.473		134.785	531.667	525.623
		Li	7.29337	4.91594	7.91898	Li	7.15488	4.83381	7.85868		4.97075	-0.00251627	4.89691	0.16108		164.62	1117.5	1112.98	1113.39	1112.98	1112.98	1114.22	1262.67	1112.98	1264.32		164.685	1460	881.106	881.409	881.106	881.106	887.567	1565.08	881.106	1571.85		134.62	756.667	707.144	707.403	707.364	730.229	707.144	730.708		134.685	501.667	525.641
		Li	7.53888	0.214019	7.59171	Li	7.41168	0.134024	7.33014		4.97044	-0.00251291	4.88928	0.161094		164.52	1120	1107.28	1108.22	1107.28	1107.28	1109.72	1287.86	1107.28	1291.25		164.585	1602.5	875.103	875.812	875.103	875.103	887.71	1687.4	875.103	1700.72		134.52	776.667	707.134	707.676	707.598	743.604	707.134	744.612		134.585	545	525.655
		Li	5.30237	2.59491	7.70709	Li	5.23658	2.35716	7.48599		4.97014	-0.00252436	4.88165	0.160728		164.42	1152.5	1101.55	1103.66	1101.55	1101.55	1106.19	1306.96	1101.55	1313.72		164.485	1730	869.097	870.696	869.097	869.097	892.81	1777.88	869.097	1803.19		134.42	841.667	707.115	708.218	708.062	762.661	707.113	764.717		134.485	546.667	525.671
		Li	9.90469	1.96754	7.84683	Li	9.94924	1.88494	7.84422		4.96983	-0.00248998	4.87402	0.160289		164.32	1195	1095.8	1100.33	1095.8	1095.8	1104.3	1315.46	1095.8	1328.49		164.385	1832.5	863.091	866.566	863.091	863.091	906.095	1818.26	863.091	1864.74		134.32	811.667	707.101	709.269	708.978	788.555	707.097	792.612		134.385	585	525.714
		Li	7.68417	7.71042	0.13023	Li	7.68325	7.70204	0.10932		4.96953	-0.00252035	4.8664	0.160081		164.22	1182.5	1090.03	1099.4	1090.03	1090.03	1105.04	1310.46	1090.03	1334.84		164.285	1740	857.09	864.369	857.09	857.09	932.261	1798.97	857.09	1881.42		134.22	790	707.096	711.211	710.687	821.92	707.084	829.66		134.285	568.333	525.746
		Li	7.69495	7.78617	4.7784	Li	7.78041	7.62927	4.68456		4.96922	-0.00249945	4.85877	0.159877		164.12	1220	1084.25	1102.94	1084.25	1084.25	1109.76	1291.8	1084.25	1336.01		164.185	1652.5	851.093	865.792	851.092	851.092	977.606	1722.78	851.092	1863.99		134.12	921.667	707.079	714.631	713.721	862.239	707.052	876.515		134.185	575	525.784
		Li	8.12237	10.0919	2.2002	Li	8.16809	10.1117	2.22276		4.96892	-0.00251852	4.85114	0.15947		164.02	1330	1078.45	1114.41	1078.45	1078.45	1120.2	1262.11	1078.45	1339.82		164.085	1747.5	845.099	873.711	845.096	845.096	1049.93	1603.72	845.096	1837.18		134.02	983.333	707.074	720.465	718.942	907.409	707.01	932.861		134.085	560	525.813
		Li	7.20579	5.3262	2.15544	Li	7.20716	5.31984	2.19684		4.96861	-0.00249058	4.84352	0.159257		163.92	1330	1072.65	1139.31	1072.64	1072.64	1138.32	1225.82	1072.64	1358.17		163.985	1727.5	839.113	892.8	839.105	839.106	1157.77	1461.94	839.105	1834.31		133.92	1020	707.109	730.048	727.595	953.462	706.962	997.329		133.985	590	525.87
		Li	5.30134	7.26096	2.22249	Li	5.28389	7.22525	2.2329		4.9683	-0.0024834	4.83589	0.159622		163.82	1445	1066.86	1185.95	1066.83	1066.83	1165.98	1187.67	1066.83	1405.98		163.885	1855	833.141	930.222	833.12	833.121	1308.67	1317.4	833.12	1890.07		133.82	1048.33	707.237	745.179	741.378	994.784	706.91	1067.85		133.885	630	525.972
		Li	10.0901	8.21647	2.11506	Li	10.0722	8.16219	2.14416		4.968	-0.00250193	4.82826	0.160096		163.72	1472.5	1061.08	1266.06	1061.01	1061.01	1204.39	1151.54	1061.01	1500.06		163.785	2155	827.201	996.318	827.145	827.15	1506.4	1185.13	827.145	2033.62		133.72	1120	707.548	768.2	762.45	1025.09	706.847	1142.74		133.785	673.333	526.14
		Li	12.8635	2.57479	0.10485	Li	12.8697	2.57506	0.13074		4.96769	-0.00247326	4.82064	0.159929		163.62	1600	1055.38	1394.98	1055.18	1055.19	1253.23	1119.84	1055.18	1657.88		163.685	2490	821.336	1104.98	821.191	821.204	1747.2	1073.65	821.191	2283.6		133.62	1265	708.215	801.607	793.415	1039.03	706.762	1221.98		133.685	688.333	526.397
		Li	12.8124	2.62588	4.72806	Li	12.782	2.61415	4.72278		4.96739	-0.00250904	4.81301	0.159309		163.52	1985	1049.85	1590.89	1049.37	1049.38	1309.82	1093.51	1049.37	1895.98		163.585	2742.5	815.628	1273.23	815.268	815.301	2016.04	985.627	815.268	2644.75		133.52	1318.33	709.578	847.874	836.784	1033.89	706.669	1308.12		133.585	700	526.829
		Li	13.3541	4.97309	2.16189	Li	13.3464	4.97245	2.24334		4.96708	-0.0025185	4.80538	0.15919		163.42	2317.5	1044.72	1872.39	1043.57	1043.6	1368.49	1072.46	1043.57	2227.38		163.485	3050	810.245	1519.46	809.385	809.468	2284.87	919.637	809.385	3106.13		133.42	1408.33	712.196	908.691	894.476	1010.6	706.562	1406.27		133.485	766.667	527.648
		Li	12.4226	0.182985	2.19759	Li	12.3854	0.161141	2.23164		4.96678	-0.00250743	4.79775	0.159855		163.32	2722.5	1040.42	2253.83	1037.8	1037.88	1420.83	1055.97	1037.8	2657.7		163.385	3702.5	805.532	1859.58	803.553	803.751	2515.05	872.104	803.553	3641.81		133.32	1580	716.978	984.034	966.923	973.521	706.428	1522.17		133.385	816.667	529.166
		Li	10.4537	2.0714	2.14548	Li	10.4855	2.09426	2.13771		4.96647	-0.00253924	4.79013	0.160455		163.22	3317.5	1037.82	2738.14	1032.09	1032.26	1457.26	1043.07	1032.09	3180.19		163.285	4277.5	802.182	2300.8	797.792	798.248	2665.66	838.794	797.792	4214.52		133.22	1665	725.391	1071.12	1052.02	928.734	706.282	1658.42		133.285	895	531.976
		Li	15.2631	3.04131	2.19831	Li	15.2706	3.07215	2.21799		4.96617	-0.00252846	4.7825	0.160235		163.12	3990	1038.57	3308.23	1026.45	1026.84	1469.72	1032.83	1026.45	3770.41		163.185	4752.5	801.512	2833.43	792.12	793.133	2705.87	815.733	792.12	4781.2		133.12	1713.33	739.652	1163.54	1144.17	882.343	706.129	1811.32		133.185	1003.33	537.076
		Li	12.9713	7.83931	5.39613	Li	12.8754	7.71666	5.52801		4.96586	-0.00252887	4.77487	0.159503		163.02	4525	1045.64	3919.81	1020.9	1021.75	1454.48	1024.48	1020.9	4382.55		163.085	5270	805.925	3423.05	786.552	788.724	2626.08	799.653	786.551	5297.23		133.02	1941.67	762.75	1251.08	1233.98	839.136	705.94	1969.12		133.085	1096.67	546.015
		Li	12.4499	8.63062	9.91479	Li	13.8906	7.52085	9.88284		4.96555	-0.00251291	4.76724	0.159035		162.92	4865	1064.16	4500.35	1015.48	1017.23	1413.6	1017.41	1015.48	4950.85		162.985	5477.5	819.634	4007.08	781.104	785.594	2441.73	788.11	781.104	5717.73		132.92	2143.33	798.68	1321.24	1309.21	802.079	705.721	2114.04		132.985	1210	561.166
		Li	13.0091	10.1533	7.4817	Li	12.6995	10.0305	7.83204		4.96525	-0.00251606	4.75962	0.159099		162.82	5302.5	1102.52	4959.48	1010.19	1013.7	1354.11	1011.19	1010.19	5400.26		162.885	6030	849.662	4501.02	775.785	784.731	2187.28	779.396	775.784	5998.96		132.82	2128.33	852.284	1362.3	1357.53	772.406	705.504	2228.01		132.885	1298.33	585.89
		Li	13.5982	5.57715	7.66758	Li	13.3707	5.32793	7.82889		4.96494	-0.00255405	4.75199	0.159514		162.72	5672.5	1173.82	5211.32	1005.05	1011.82	1285.48	1005.55	1005.05	5667.81		162.785	6222.5	907.163	4817.21	770.612	787.799	1904.18	772.405	770.61	6106.31		132.72	2248.33	928.697	1366.63	1370.18	749.983	705.269	2299.68		132.785	1345	624.579
		Li	10.6601	8.24645	7.90158	Li	10.5228	8.2439	8.03184		4.96464	-0.00252544	4.74436	0.160118		162.62	5755	1297.31	5203.37	1000.07	1012.66	1216.73	1000.32	1000.07	5730.11		162.685	6217.5	1008.84	4891.72	765.593	797.422	1629.05	766.448	765.588	6031.13		132.62	2258.33	1032.45	1333.37	1344.72	733.829	705.032	2329.28		132.685	1433.33	682.354
		Li	15.2976	7.69849	7.86873	Li	15.2811	7.94923	7.39608		4.96433	-0.00253385	4.73674	0.160659		162.52	5667.5	1499.39	4936.62	995.271	1017.82	1154.47	995.379	995.265	5622.62		162.585	5912.5	1178.12	4707.82	760.732	817.535	1386.88	761.115	760.718	5808.62		132.52	2298.33	1165.89	1268.71	1285.94	722.68	704.789	2328.85		132.585	1496.67	764.309
		Li	18.0579	2.56455	5.47596	Li	18.0633	2.59177	5.5575		4.96403	-0.00253211	4.72911	0.16064		162.42	5265	1813.34	4464.44	990.641	1029.53	1102.28	990.678	990.626	5437.78		162.485	5677.5	1445.61	4302.5	756.03	853.679	1189.7	756.169	755.993	5523.72		132.42	2338.33	1327.23	1183.72	1204.17	715.272	704.54	2316.77		132.485	1530	874.056
		Li	18.1404	2.47414	10.1296	Li	18.1788	2.50045	10.0966		4.96372	-0.00249741	4.72148	0.159937		162.32	5320	2276.68	3872.68	986.178	1050.76	1061.08	986.163	986.141	5302.83		162.385	5352.5	1847.27	3752.26	751.501	913.086	1039.1	751.481	751.405	5297.68		132.32	2353.33	1507.74	1090.99	1111.96	710.506	704.289	2308.34		132.385	1583.33	1011.62
		Li	18.1178	4.86826	7.61007	Li	18.0389	4.86764	7.70826		4.96342	-0.00254776	4.71386	0.159267		162.22	5335	2924.55	3251.55	981.901	1085.03	1030.06	981.82	981.811	5345.85		162.285	5265	2418.97	3146.59	747.182	1004.3	930.1	746.979	746.948	5259.38		132.22	2280	1691.45	1001.52	1020.82	707.529	704.049	2309.17		132.285	1576.67	1170.87
		Li	18.3779	0.216034	8.02017	Li	18.3465	0.187498	8.03235		4.96311	-0.00248758	4.70623	0.159382		162.12	5517.5	3778.36	2673.07	977.852	1135.99	1007.48	977.641	977.637	5662.21		162.185	5370	3187.32	2563.06	743.169	1136.01	854.688	742.63	742.618	5513.79		132.12	2185	1855.82	922.642	939.057	705.706	703.823	2311.75		132.185	1695	1337.85
		Li	15.6771	2.82378	7.93341	Li	15.6729	2.81807	7.92387		4.9628	-0.00252541	4.6986	0.159979		162.02	6267.5	4829.87	2181.01	974.118	1206.53	991.39	973.63	973.629	6288.41		162.085	6232.5	4155.23	2053.64	739.675	1314.83	804.406	738.424	738.419	6114.11		132.02	2218.33	1975.75	857.943	871.019	704.58	703.592	2298.52		132.085	1688.33	1490.77
		Li	20.3493	2.18277	7.99731	Li	20.3565	2.16677	7.98081		4.9625	-0.00250525	4.69097	0.16012		161.92	7152.5	6024.23	1792.05	970.889	1297.4	979.991	969.814	969.814	7185.31		161.985	7142.5	5285.06	1642.29	737.133	1541.94	771.793	734.38	734.379	7040.7		131.92	2243.33	2030.15	807.995	817.842	703.859	703.357	2249.78		131.985	1800	1603.88
		Li	18.0019	7.71485	0.15693	Li	18.002	7.71878	0.16371		4.96219	-0.00249356	4.68335	0.159665		161.82	8342.5	7249.27	1503	968.503	1405.56	971.843	966.226	966.225	8233.28		161.885	8232.5	6485.26	1330.93	736.347	1808.99	750.963	730.525	730.524	8190.39		131.82	2141.67	2008.62	771.432	778.485	703.384	703.138	2152.51		131.885	1696.67	1654.87
		Li	17.9986	7.65056	4.82529	Li	18.014	7.6491	4.7859		4.96189	-0.00247558	4.67572	0.159442		161.72	9260	8341.76	1299.46	967.564	1522.71	965.898	962.91	962.909	9245.75		161.785	9327.5	7610.11	1108.03	738.757	2094.78	737.658	726.889	726.889	9381.78		131.72	2055	1914.68	745.901	750.728	703.048	702.932	2005.56		131.785	1603.33	1633.14
		Li	18.4737	10.0986	2.21151	Li	18.4986	10.1088	2.241		4.96158	-0.00255465	4.66809	0.159843		161.62	9852.5	9118.54	1162.84	969.07	1634.97	961.433	959.901	959.901	10007.3		161.685	10247.5	8482.24	956.12	746.827	2364.78	728.977	723.506	723.506	10384.9		131.62	1808.33	1766.17	728.874	732.015	702.817	702.763	1821.59		131.685	1586.67	1543.69
		Li	17.5646	5.33555	2.19885	Li	17.5461	5.33272	2.22099		4.96128	-0.00248175	4.66047	0.160137		161.52	10337.5	9428.95	1075.03	974.637	1724.81	957.979	957.222	957.222	10332.5		161.585	10887.5	8938.71	857.039	764.575	2576.5	723.084	720.404	720.404	10978.3		131.52	1636.67	1587.45	717.965	719.917	702.645	702.621	1620.11		131.585	1493.33	1404.98
		Li	15.613	7.25368	2.21211	Li	15.6053	7.23558	2.2518		4.96097	-0.00253192	4.65284	0.159646		161.42	10127.5	9207.87	1020.77	986.775	1775.36	955.253	954.891	954.891	10126.5		161.485	10960	8885.51	794.904	798.235	2690.23	718.868	717.602	717.602	11017.3		131.42	1418.33	1402.82	711.226	712.41	702.522	702.512	1421.44		131.485	1301.67	1242.08
		Li	20.3803	8.16012	2.23989	Li	20.3864	8.18221	2.26953		4.96067	-0.0025506	4.64521	0.158849		161.32	9382.5	8500.97	988.401	1009.15	1775.88	953.068	952.902	952.902	9415.87		161.385	10612.5	8333.31	757.247	856.923	2682.23	715.68	715.103	715.103	10485		131.32	1243.33	1231.36	707.213	707.905	702.434	702.429	1241.63		131.385	1096.67	1078.87
		Li	2.4046	2.44713	10.4367	Li	2.29519	2.4251	10.4705		4.96036	-0.00251973	4.63758	0.158609		161.22	8405	7446.9	969.666	1046.84	1725.79	951.3	951.226	951.226	8335.59		161.285	9650	7393.19	735.045	953.105	2553.67	713.151	712.898	712.898	9496.57		131.22	1035	1084.77	704.917	705.307	702.38	702.379	1090.23		131.285	865	932.631
		Li	7.12836	7.10432	10.23	Li	7.24374	7.00558	9.7437		4.96005	-0.00249975	4.62996	0.158864		161.12	7275	6227.26	959.062	1106.26	1634.93	949.859	949.827	949.827	7078.06		161.185	8227.5	6235.18	722.177	1102.45	2330.19	711.064	710.957	710.957	8257.24		131.12	940	967.62	703.644	703.857	702.343	702.343	970.437		131.185	770	812.581
		Li	12.7022	2.56613	10.2598	Li	12.7434	2.67776	9.83046		4.95975	-0.00252272	4.62233	0.158955		161.02	5850	5012.08	953.123	1194.67	1519.8	948.677	948.664	948.664	5833.69		161.085	6862.5	5033.41	714.719	1322.52	2052.24	709.282	709.239	709.239	6995.22		131.02	841.667	879.452	702.967	703.078	702.322	702.321	880.854		131.085	690	721.019
		Li	18.2379	7.91399	10.4726	Li	18.2905	7.88854	10.4667		4.95944	-0.00252904	4.6147	0.158929		160.92	4727.5	3923.93	949.758	1318.98	1398.1	947.688	947.683	947.683	4747.72		160.985	5732.5	3924.03	710.284	1629.63	1761.9	707.72	707.703	707.703	5902.75		130.92	786.667	816.317	702.618	702.674	702.309	702.308	816.992		130.985	661.667	655.246
		P	5.13654	0.004472	0.01812	P	5.13531	0.006168	0.03585		4.95914	-0.00253186	4.60708	0.159436		160.82	3865	3027.61	947.774	1483.57	1284.18	946.845	946.843	946.843	3902.61		160.885	5020	2987.58	707.487	2033.47	1492.48	706.322	706.315	706.315	5102.08		130.82	791.667	773.088	702.439	702.465	702.295	702.295	773.403		130.885	643.333	610.504
		P	5.11111	5.19379	5.14821	P	5.06498	5.20131	5.13852		4.95883	-0.00250805	4.59945	0.160325		160.72	3255	2338.54	946.514	1687.2	1186.95	946.112	946.111	946.111	3320.87		160.785	4412.5	2252.63	705.568	2529.57	1264.05	705.058	705.056	705.056	4636.65		130.72	753.333	744.729	702.352	702.364	702.287	702.287	744.872		130.785	571.667	581.507
		P	20.5578	10.2726	5.17905	P	20.5512	0.000956	5.19996		4.95853	-0.00250275	4.59182	0.160507		160.62	2942.5	1839.33	945.632	1919.72	1109.87	945.465	945.465	945.465	2978.16		160.685	4405	1710.44	704.122	3091.38	1084.02	703.906	703.906	703.906	4478.24		130.62	731.667	726.862	702.311	702.316	702.283	702.283	726.924		130.685	553.333	563.581
		P	0.002611	5.14019	0.02022	P	-0.000226	5.13994	0.03918		4.95822	-0.00252015	4.5842	0.159644		160.52	2835	1496.46	944.96	2159.81	1052.47	944.893	944.893	944.893	2819.02		160.585	4585	1331.64	702.953	3665.46	950.657	702.866	702.865	702.865	4542.11		130.52	726.667	716.033	702.291	702.293	702.279	702.279	716.06		130.585	561.667	552.993
		P	15.4217	10.2731	0.02223	P	20.5588	5.13994	0.03918		4.95792	-0.00251825	4.57657	0.158944		160.42	2877.5	1271.92	944.417	2375.99	1011.99	944.391	944.391	944.391	2771.14		160.485	4730	1079.71	701.975	4174.68	857.083	701.94	701.94	701.94	4707.63		130.42	705	709.717	702.283	702.284	702.278	702.278	709.727		130.485	520	547.002
		P	15.4795	5.09409	5.13015	P	15.4265	10.2764	0.04599		4.95761	-0.00247126	4.56894	0.159465		160.32	2850	1131.26	943.971	2532.39	984.813	943.961	943.961	943.961	2760.55		160.385	4902.5	919.623	701.148	4533.24	794.555	701.135	701.135	701.135	4845.16		130.32	735	706.168	702.275	702.276	702.273	702.273	706.173		130.385	480	543.785
		P	10.2727	0.029235	5.10294	P	15.5093	5.07704	5.16441		4.9573	-0.00251635	4.56131	0.160436		160.22	2622.5	1046.8	943.606	2598.93	967.368	943.603	943.603	943.603	2725.9		160.285	4752.5	822.178	700.46	4671.4	754.607	700.455	700.455	700.455	4847.28		130.22	746.667	704.242	702.267	702.268	702.267	702.267	704.244		130.285	541.667	542.089
		P	10.2796	5.14255	0.02628	P	10.3039	10.2156	5.07807		4.957	-0.00251488	4.55369	0.16036		160.12	2592.5	998.118	943.308	2561.72	956.625	943.306	943.306	943.306	2629.85		160.185	4612.5	765.243	699.897	4560.2	730.133	699.896	699.896	699.896	4655.79		130.12	788.333	703.222	702.254	702.254	702.254	702.254	703.223		130.185	555	541.252
		P	5.10494	10.2243	10.2903	P	10.2764	5.13386	0.03258		4.95669	-0.00250612	4.54606	0.159309		160.02	2387.5	971.137	943.072	2428.5	950.265	943.072	943.072	943.072	2463.75		160.085	4205	733.266	699.453	4222.71	715.724	699.453	699.453	699.453	4272.79		130.02	736.667	702.707	702.248	702.248	702.248	702.248	702.708		130.085	536.667	540.847
		P	0.009868	5.14958	10.2754	P	5.09403	10.2269	10.2983		4.95639	-0.00249963	4.53843	0.15877		159.92	2287.5	956.746	942.891	2225.57	946.636	942.891	942.891	942.891	2243.17		159.985	3575	715.98	699.115	3725.02	707.554	699.115	699.115	699.115	3750.32		129.92	725	702.455	702.245	702.245	702.245	702.245	702.455		129.985	550	540.665
		P	15.4657	0.017054	10.3043	P	0.004153	5.14506	10.2753		4.95608	-0.00253198	4.5308	0.159294		159.82	2072.5	949.355	942.761	1988.25	944.641	942.761	942.761	942.761	1996.72		159.885	3235	706.981	698.862	3152.51	703.082	698.862	698.862	698.862	3164.85		129.82	731.667	702.333	702.24	702.24	702.24	702.24	702.333		129.885	518.333	540.597
		P	10.1038	4.76538	9.96504	P	15.4617	0.061852	10.3481		4.95578	-0.00254387	4.52318	0.15974		159.72	1725	945.699	942.672	1750.11	943.582	942.672	942.672	942.672	1754.05		159.785	2622.5	702.454	698.686	2584.4	700.72	698.686	698.686	698.686	2590.21		129.72	705	702.28	702.24	702.24	702.24	702.24	702.28		129.785	548.333	540.567
		S	1.16097	3.98334	28.8333	P	10.2164	4.80296	9.42918		4.95547	-0.00250862	4.51555	0.159287		159.62	1517.5	943.952	942.613	1535.73	943.038	942.613	942.613	942.613	1537.49		159.685	2067.5	700.253	698.566	2077.35	699.512	698.566	698.566	698.566	2079.99		129.62	726.667	702.253	702.236	702.236	702.236	702.236	702.253		129.685	553.333	540.562
		S	19.4093	3.97505	1.24023	S	1.1563	3.98713	28.836		4.95517	-0.0025159	4.50792	0.158825		159.52	1320	943.147	942.576	1358.38	942.767	942.576	942.576	942.576	1359.14		159.585	1575	699.216	698.488	1661.04	698.911	698.488	698.488	698.488	1662.19		129.52	751.667	702.235	702.229	702.229	702.229	702.229	702.235		129.585	536.667	540.559
		S	3.97704	1.15958	28.8309	S	19.3789	3.94521	1.1991		4.95486	-0.00252606	4.5003	0.159407		159.42	1182.5	942.787	942.552	1221.54	942.635	942.552	942.552	942.552	1221.86		159.485	1285	698.738	698.436	1341.78	698.619	698.436	698.436	698.436	1342.27		129.42	660	702.225	702.222	702.222	702.222	702.222	702.225		129.485	531.667	531.668
		S	6.29052	1.16573	1.24326	S	3.97718	1.15627	28.8311		4.95455	-0.00251705	4.49267	0.160384		159.32	1075	942.631	942.538	1122.1	942.572	942.538	942.538	942.538	1122.23		159.385	1145	698.522	698.401	1110.98	698.477	698.401	698.401	698.401	1111.18		129.32	695	695.001	695	695	695	695	695.001		129.385	521.667	521.667
		S	2.56753	2.56668	2.4636	S	6.32062	1.19832	1.19487		4.95425	-0.0024894	4.48504	0.160397		159.22	1020	942.563	942.528	1053.57	942.542	942.528	942.528	942.528	1053.62		159.285	925	698.427	698.38	952.669	698.41	698.38	698.38	698.38	952.746		129.22	673.333	673.334	673.333	673.333	673.333	673.333	673.334		129.285	496.667	496.667
		S	1.21076	9.06648	4.03983	S	2.55637	2.56154	2.4579		4.95394	-0.00248689	4.47742	0.159581		159.12	942.5	942.534	942.521	1008.59	942.527	942.521	942.521	942.521	1008.61		159.185	822.5	698.383	698.365	849.173	698.377	698.365	698.365	698.365	849.202		129.12	663.333	663.333	663.333	663.333	663.333	663.333	663.333		129.185	521.667	521.667
		S	19.3359	9.0671	6.30936	S	1.21255	9.05819	4.08543		4.95364	-0.00251719	4.46979	0.15933		159.02	957.5	942.519	942.515	980.359	942.517	942.515	942.515	942.515	980.365		159.085	795	698.36	698.354	784.484	698.359	698.354	698.354	698.354	784.494		129.02	713.333	713.333	713.333	713.333	713.333	713.333	713.333		129.085	516.667	516.667
		S	3.87155	6.36166	4.00293	S	19.3045	9.06004	6.28944		4.95333	-0.00250582	4.46216	0.160071		158.92	1020	942.51	942.508	963.392	942.509	942.508	942.508	942.508	963.395		158.985	775	698.348	698.346	745.743	698.348	698.346	698.346	698.346	745.747
		S	6.32592	6.41455	6.27324	S	3.81209	6.37605	4.01043		4.95303	-0.0025177	4.45453	0.160784		158.82	900	942.506	942.505	953.611	942.505	942.505	942.505	942.505	953.612		158.885	757.5	698.341	698.34	723.48	698.341	698.34	698.34	698.34	723.482
		S	2.56083	7.71975	7.81842	S	6.29977	6.44753	6.19455		4.95272	-0.00252007	4.44691	0.160885		158.72	1010	942.502	942.502	948.195	942.502	942.502	942.502	942.502	948.195		158.785	797.5	698.337	698.336	711.192	698.337	698.336	698.336	698.336	711.192
		S	6.30874	3.97384	4.0164	S	2.5486	7.72188	7.83225		4.95241	-0.00250753	4.43928	0.1611		158.62	947.5	942.501	942.501	945.317	942.501	942.501	942.501	942.501	945.317		158.685	690	698.335	698.335	704.673	698.335	698.335	698.335	698.335	704.673
		S	3.92455	4.00997	6.35328	S	6.27629	3.9579	4.0398		4.95211	-0.00251563	4.43165	0.161887		158.52	892.5	942.501	942.501	943.844	942.501	942.501	942.501	942.501	943.844		158.585	680	698.334	698.334	701.347	698.334	698.334	698.334	698.334	701.347
		S	19.3555	1.19748	4.02735	S	3.8662	4.01679	6.33564		4.9518	-0.00251519	4.42403	0.162343		158.42	957.5	942.5	942.5	943.118	942.5	942.5	942.5	942.5	943.118		158.485	732.5	698.333	698.333	699.714	698.333	698.333	698.333	698.333	699.714
		S	1.21759	1.20255	6.31242	S	19.3355	1.22071	4.07832		4.9515	-0.00254278	4.4164	0.161648		158.32	930	942.5	942.5	942.774	942.5	942.5	942.5	942.5	942.774		158.385	672.5	698.333	698.333	698.943	698.333	698.333	698.333	698.333	698.943
		S	7.63695	2.54875	7.74798	S	1.23913	1.22315	6.29118		4.95119	-0.00250891	4.40877	0.160593		158.22	940	940	940	940.117	940	940	940	940	940.117		158.285	690	690	690	690.26	690	690	690	690	690.26
		S	6.29584	9.13778	28.8224	S	7.61571	2.51833	7.69203		4.95089	-0.00255213	4.40114	0.160504		158.12	957.5	957.5	957.5	957.548	957.5	957.5	957.5	957.5	957.548		158.185	625	625	625	625.107	625	625	625	625	625.107
		S	3.97979	9.12665	1.2414	S	6.2867	9.1433	28.8184		4.95058	-0.00250461	4.39352	0.161333		158.02	1010	1010	1010	1010.02	1010	1010	1010	1010	1010.02		158.085	690	690	690	690.042	690	690	690	690	690.042
		S	19.399	6.29289	28.8333	S	3.94755	9.10234	1.19922		4.95028	-0.00248255	4.38589	0.161993
		S	1.1565	6.30258	1.24068	S	19.4011	6.29142	28.8356		4.94997	-0.00252573	4.37826	0.162097
		S	7.70625	7.70798	2.43132	S	1.17992	6.33618	1.19595		4.94966	-0.00251458	4.37064	0.162096
		S	11.4241	3.9871	28.829	S	7.67813	7.71744	2.39448		4.94936	-0.00252307	4.36301	0.162017
		S	9.12902	3.99808	1.27248	S	11.4302	3.98176	28.8288		4.94905	-0.00249324	4.35538	0.16148
		S	14.2725	1.14461	28.8227	S	9.08206	3.96342	1.20279		4.94875	-0.00252263	4.34776	0.160945
		S	16.5789	1.14682	1.25094	S	14.2756	1.14392	28.8329		4.94844	-0.00250403	4.34013	0.161484
		S	12.8508	2.57554	2.39925	S	16.6113	1.17983	1.21326		4.94814	-0.00251388	4.3325	0.162972
		S	11.4539	9.06573	3.97881	S	12.8807	2.56337	2.42142		4.94783	-0.00251638	4.32487	0.163864
		S	9.07503	9.13562	6.3141	S	11.4835	8.95328	3.96459		4.94753	-0.00252113	4.31725	0.163405
		S	14.2497	6.31975	4.02786	S	9.05778	9.00832	6.17961		4.94722	-0.0025157	4.30962	0.16283
		S	16.6196	6.29483	6.36096	S	14.2763	6.32939	4.10166		4.94691	-0.00253306	4.30199	0.163467
		S	12.97	7.80175	7.71378	S	16.699	6.26692	6.35223		4.94661	-0.00251842	4.29437	0.164724
		S	16.7384	3.94806	3.9801	S	12.8432	7.64139	7.84584		4.9463	-0.00252684	4.28674	0.165124
		S	14.3103	3.79477	6.18876	S	16.7459	3.90948	4.01352		4.946	-0.00253123	4.27911	0.164577
		S	9.05579	1.23427	3.97728	S	14.3082	3.78766	6.21885		4.94569	-0.00254914	4.27148	0.164228
		S	11.4647	1.25605	6.2439	S	9.14257	1.24527	3.99909		4.94539	-0.0025251	4.26386	0.164468
		S	18.0178	2.54058	7.80762	S	11.585	1.10523	6.16809		4.94508	-0.00252319	4.25623	0.164517
		S	16.5836	9.11786	28.8374	S	18.0077	2.54133	7.82895		4.94478	-0.00252706	4.2486	0.164032
		S	14.2665	9.11524	1.25049	S	16.5785	9.12224	28.8399		4.94447	-0.00252249	4.24098	0.163819
		S	9.12318	6.30016	28.8409	S	14.2421	9.08276	1.20357		4.94416	-0.00250303	4.23335	0.164534
		S	11.4288	6.28906	1.27263	S	9.13484	6.29458	28.8251		4.94386	-0.00249837	4.22572	0.165648
		S	17.9927	7.71359	2.46741	S	11.4742	6.30739	1.2006		4.94355	-0.00250998	4.21809	0.166246
		S	1.18407	3.93913	9.03942	S	17.9931	7.71783	2.46531		4.94325	-0.00250789	4.21047	0.166142
		S	19.4283	3.98658	11.4748	S	1.18876	3.94685	9.03303		4.94294	-0.00252914	4.20284	0.165777
		S	3.91057	1.19576	9.09291	S	19.4318	3.97584	11.4717		4.94264	-0.0025104	4.19521	0.16556
		S	6.27364	1.0726	11.4974	S	3.86472	1.20565	9.14931		4.94233	-0.00248633	4.18759	0.165754
		S	6.3119	9.07738	9.03591	S	6.28149	1.0985	11.4707		4.94203	-0.00249025	4.17996	0.166486
		S	3.98137	9.02816	11.4563	S	6.27329	9.10708	9.00327		4.94172	-0.00252509	4.17233	0.167428
		S	19.3638	6.34816	9.0654	S	3.95578	9.038	11.4595		4.94141	-0.00252127	4.1647	0.167881
		S	1.15223	6.31989	11.4645	S	19.3671	6.33665	9.04428		4.94111	-0.00252823	4.15708	0.167572
		S	11.624	4.16014	8.61363	S	1.13794	6.31968	11.464		4.9408	-0.00248562	4.14945	0.167024
		S	9.23627	3.36707	11.0366	S	11.3767	3.84411	8.1114		4.9405	-0.00250512	4.14182	0.166824
		S	14.2582	1.1798	9.07026	S	9.38594	3.64103	10.8439		4.94019	-0.00251728	4.1342	0.166973
		S	16.5948	1.20376	11.4863	S	14.2973	1.14792	9.00066		4.93989	-0.00252714	4.12657	0.167289
		S	16.6899	9.09653	9.11604	S	16.6347	1.26985	11.448		4.93958	-0.00254336	4.11894	0.167896
		S	14.3339	9.10809	11.4954	S	16.6222	9.02875	9.18054		4.93928	-0.00255645	4.11132	0.168773
		S	9.10279	6.28589	9.15264	S	14.2543	9.25874	11.5616		4.93897	-0.00249198	4.10369	0.169327
		S	12.1251	5.05159	10.554	S	9.1403	6.16921	8.42463		4.93866	-0.00251475	4.09606	0.169122
		Cl	0.002673	10.2762	1.02603	S	11.5196	6.19893	10.6459		4.93836	-0.00252323	4.08843	0.168733
		Cl	20.4531	5.12163	5.21229	S	11.2911	5.14018	12.4212		4.93805	-0.00252593	4.08081	0.169101
		Cl	5.31794	0.132421	5.18241	Cl	0.001192	10.2744	1.01898		4.93775	-0.00253285	4.07318	0.170224
		Cl	5.12641	5.15834	0.98781	Cl	20.5025	5.12542	5.16486		4.93744	-0.00251757	4.06555	0.171203
		Cl	10.2629	0.012202	0.95832	Cl	5.32969	0.182523	5.24037		4.93714	-0.00250385	4.05793	0.171535
		Cl	10.3789	4.96065	5.49519	Cl	5.11533	5.1552	0.95007		4.93683	-0.00250834	4.0503	0.17157
		Cl	15.1849	10.1996	5.28447	Cl	10.2941	10.2749	0.90915		4.93653	-0.00253581	4.04267	0.171681
		Cl	15.4327	5.12439	0.99039	Cl	10.3352	5.22315	4.78533		4.93622	-0.00249261	4.03505	0.171777
		Cl	20.4882	0.021957	9.35295	Cl	15.2242	9.98146	5.33574		4.93591	-0.00248657	4.02742	0.171837
		Cl	5.5887	5.36696	9.64038	Cl	15.4203	5.14448	0.97848		4.93561	-0.00252751	4.01979	0.172172
		Cl	10.782	9.99493	9.50622	Cl	20.5069	0.00847	9.26568		4.9353	-0.00250517	4.01216	0.172806
		Cl	14.9791	5.00395	9.3717	Cl	5.61203	5.5725	9.51117		4.935	-0.00251783	4.00454	0.173247
		C	6.98979	0.390169	23.1097	Cl	10.3916	0.001182	9.1437		4.93469	-0.0025444	3.99691	0.173294
		C	8.0772	9.69411	22.6888	Cl	14.9534	5.10298	9.57687		4.93439	-0.00252684	3.98928	0.173485
		C	7.9698	9.27196	21.2178	C	6.22379	0.513739	23.005		4.93408	-0.00254948	3.98165	0.174204
		C	9.04596	8.24962	20.8076	C	7.28015	9.79441	22.5557		4.93377	-0.00250657	3.97403	0.174889
		C	8.92034	7.78665	19.3503	C	7.18052	9.42065	21.0739		4.93347	-0.00251672	3.9664	0.174803
		C	9.92556	6.70779	18.9535	C	8.24854	8.40105	20.6675		4.93316	-0.00254043	3.95877	0.174237
		C	9.74234	6.30686	17.4902	C	8.17605	7.92873	19.2205		4.93286	-0.00253249	3.95115	0.174181
		C	10.7472	5.29512	16.9299	C	9.21845	6.86165	18.8994		4.93255	-0.00252614	3.94352	0.174941
		C	10.5629	5.06394	15.4337	C	9.1197	6.39553	17.4554		4.93225	-0.00249771	3.93589	0.175826
		C	10.837	6.29124	14.5421	C	10.1675	5.36668	17.0066		4.93194	-0.00253408	3.92827	0.17625
		C	10.4267	6.15238	13.1158	C	10.0185	4.99229	15.5376		4.93164	-0.00251164	3.92064	0.176419
		H	6.0029	10.2197	22.9752	C	9.97202	6.25792	14.668		4.93133	-0.00251013	3.91301	0.176718
		H	7.0392	1.30113	22.5077	C	9.81063	5.93839	13.1977		4.93102	-0.00252497	3.90538	0.17704
		H	7.09288	0.66972	24.159	H	6.31128	0.758391	24.0689		4.93072	-0.00248604	3.89776	0.177143
		H	8.03707	8.77857	23.3063	H	5.21458	0.114966	22.8402		4.93041	-0.0025311	3.89013	0.177251
		H	9.07869	10.1333	22.8454	H	6.30573	1.45252	22.441		4.93011	-0.00252423	3.8825	0.177787
		H	8.04597	10.1696	20.5622	H	7.20665	8.86708	23.1495		4.9298	-0.00253095	3.87488	0.178674
		H	6.96274	8.83305	21.0301	H	8.29192	10.1891	22.7483		4.9295	-0.00254139	3.86725	0.179318
		H	8.96942	7.37374	21.4865	H	7.27365	0.051254	20.452		4.92919	-0.00249807	3.85962	0.179366
		H	10.0477	8.70474	20.9769	H	6.17705	9.00863	20.8618		4.92889	-0.00254305	3.852	0.179212
		H	9.04236	8.6695	18.69	H	8.16821	7.52132	21.3315		4.92858	-0.0025601	3.84437	0.179618
		H	7.89065	7.40833	19.1948	H	9.24908	8.83536	20.8574		4.92827	-0.00253711	3.83674	0.180878
		H	9.78987	5.82193	19.6043	H	8.298	8.79209	18.5403		4.92797	-0.00250943	3.82911	0.18237
		H	10.9539	7.07101	19.1161	H	7.16666	7.52403	19.0137		4.92766	-0.00251992	3.82149	0.18306
		H	9.79811	7.24	16.8783	H	9.10373	6.00092	19.5877		4.92736	-0.00252505	3.81386	0.182577
		H	8.72327	5.9026	17.345	H	10.2352	7.26499	19.0672		4.92705	-0.00249176	3.80623	0.18176
		H	10.6108	4.34691	17.481	H	9.19951	7.30622	16.8259		4.92675	-0.00250494	3.7986	0.18185
		H	11.7767	5.63672	17.1227	H	8.10068	5.98572	17.2663		4.92644	-0.00254722	3.79098	0.183102
		H	9.55257	4.69316	15.2568	H	10.0927	4.47499	17.6476		4.92614	-0.00250055	3.78335	0.184513
		H	11.2624	4.28614	15.0766	H	11.189	5.77234	17.1558		4.92583	-0.00254301	3.77572	0.185099
		H	11.9131	6.52844	14.5545	H	9.08624	4.39695	15.3735		4.92552	-0.00249509	3.7681	0.18507
		H	10.3197	7.17395	15.0024	H	10.8687	4.38591	15.2032		4.92522	-0.00250039	3.76047	0.185359
		H	10.8146	5.23955	12.6268	H	10.8639	6.89647	14.8463		4.92491	-0.00251357	3.75284	0.18629
		H	10.7268	6.99187	12.4658	H	9.1276	6.90118	14.9569		4.92461	-0.00252397	3.74521	0.187311
		H	9.30876	6.08929	13.0589	H	9.7367	6.80426	12.5452		4.9243	-0.00252493	3.73759	0.187993
		S	1.16097	3.98334	-1.1667	H	8.988	5.22954	13.005		4.924	-0.00254811	3.72996	0.188613
		S	3.97704	1.15958	-1.16907	H	12.1584	6.02561	12.9598		4.92369	-0.00254056	3.72233	0.189451
		Cl	0.002673	-0.003289	1.02603	S	1.1563	3.98713	-1.164		4.92339	-0.00251931	3.71471	0.190141
		S	1.21076	-1.21302	4.03983	S	3.97718	1.15627	-1.16895		4.92308	-0.00253411	3.70708	0.190303
		S	3.97979	-1.15285	1.2414	Cl	0.001192	-0.005058	1.01898		4.92277	-0.0025168	3.69945	0.190442
		S	-1.20346	1.19748	4.02735	S	1.21255	-1.22131	4.08543		4.92247	-0.00253343	3.69183	0.191431
		S	-1.14972	3.97505	1.24023	S	3.94755	-1.17716	1.19922		4.92216	-0.00251277	3.6842	0.19312
		Cl	-0.070826	10.3015	9.35295	S	-1.22355	1.22071	4.07832		4.92186	-0.00250889	3.67657	0.194267
		S	1.21759	11.482	6.31242	S	-1.18015	3.94521	1.1991		4.92155	-0.00252532	3.66894	0.194201
		S	3.91057	11.4753	9.09291	Cl	-0.052138	10.288	9.26568		4.92125	-0.00252449	3.66132	0.193859
		S	-1.1952	6.34816	9.0654	S	1.23913	11.5026	6.29118		4.92094	-0.00250685	3.65369	0.194567
		S	-1.22314	9.0671	6.30936	S	3.86472	11.4852	9.14931		4.92064	-0.00251909	3.64606	0.196225
		S	6.3119	-1.20212	9.03591	S	-1.19191	6.33665	9.04428		4.92033	-0.00252069	3.63844	0.197537
		S	9.07503	-1.14388	6.3141	S	-1.25451	9.06004	6.28944		4.92002	-0.00253644	3.63081	0.197913
		S	6.29584	9.13778	-1.17756	S	6.27329	-1.17242	9.00327		4.91972	-0.00249914	3.62318	0.198228
		S	9.12318	6.30016	-1.15905	S	9.05778	-1.27118	6.17961		4.91941	-0.00250714	3.61556	0.199405
		S	6.29052	11.4452	1.24326	S	6.2867	9.1433	-1.18161		4.91911	-0.00253941	3.60793	0.201059
		Cl	10.2629	10.2917	0.95832	S	9.13484	6.29458	-1.17486		4.9188	-0.00256192	3.6003	0.202146
		S	9.05579	11.5138	3.97728	S	6.32062	11.4778	1.19487		4.9185	-0.00251192	3.59267	0.202484
		S	11.4241	3.9871	-1.17099	S	9.14257	11.5248	3.99909		4.91819	-0.00251952	3.58505	0.202889
		S	14.2725	1.14461	-1.17726	S	11.4302	3.98176	-1.1712		4.91789	-0.00252055	3.57742	0.203966
		S	11.4539	-1.21377	3.97881	S	14.2756	1.14392	-1.16712		4.91758	-0.00251293	3.56979	0.205475
		S	14.2665	-1.16426	1.25049	Cl	10.2941	-0.004574	0.90915		4.91727	-0.00253266	3.56216	0.206903
		S	11.4647	11.5356	6.2439	S	11.4835	-1.32622	3.96459		4.91697	-0.00254423	3.55454	0.208083
		S	14.2582	11.4593	9.07026	S	14.2421	-1.19674	1.20357		4.91666	-0.00251641	3.54691	0.209084
		S	16.6899	-1.18297	9.11604	S	11.585	11.3847	6.16809		4.91636	-0.00251812	3.53928	0.20999
		S	19.3359	-1.21239	6.30936	Cl	10.3916	10.2807	9.1437		4.91605	-0.00253218	3.53166	0.211052
		S	21.7766	1.20255	6.31242	S	14.2973	11.4274	9.00066		4.91575	-0.00252375	3.52403	0.212627
		S	21.7431	3.93913	9.03942	S	16.6222	-1.25075	9.18054		4.91544	-0.00250463	3.5164	0.214666
		S	16.5836	9.11786	-1.16262	S	19.3045	-1.21946	6.28944		4.91513	-0.00253747	3.50878	0.216559
		S	19.399	6.29289	-1.1667	S	21.7981	1.22315	6.29118		4.91483	-0.00251489	3.50115	0.217794
		S	16.5789	11.4263	1.25094	S	21.7478	3.94685	9.03303		4.91452	-0.00249049	3.49352	0.218535
		S	19.3555	11.477	4.02735	S	16.5785	9.12224	-1.16007		4.91422	-0.00252088	3.48589	0.2193
		Cl	20.5617	10.2762	1.02603	S	19.4011	6.29142	-1.16442		4.91391	-0.00251208	3.47827	0.220323
		S	21.7155	6.30258	1.24068	S	16.6113	11.4593	1.21326		4.91361	-0.00251701	3.47064	0.221565
		S	21.7698	9.06648	4.03983	S	19.3355	11.5002	4.07832		4.9133	-0.00251649	3.46301	0.223078
		S	6.29584	-1.14172	-1.17756	Cl	20.5602	10.2744	1.01898		4.913	-0.00250629	3.45539	0.224893
		S	21.7766	11.482	6.31242	S	21.7389	6.33618	1.19595		4.91269	-0.002516	3.44776	0.226682
		S	-1.15998	6.29289	-1.1667	S	21.7715	9.05819	4.08543		4.91238	-0.00251528	3.44013	0.227982
		S	14.2725	11.4241	-1.17726	S	6.2867	-1.1362	-1.18161		4.91208	-0.00249816	3.4325	0.228797
		S	6.27364	11.3521	11.4974	S	21.7715	-1.22131	4.08543		4.91177	-0.00254345	3.42488	0.229599
		S	-1.13072	3.98658	11.4748	S	-1.15786	6.29142	-1.16442		4.91147	-0.0025072	3.41725	0.230691
		S	14.3339	-1.17141	11.4954	S	21.7153	3.98713	-1.164		4.91116	-0.00252353	3.40962	0.231917
		H	6.0029	-0.059796	22.9752	S	14.2756	11.4234	-1.16712		4.91086	-0.00251232	3.402	0.23309
		C	8.0772	-0.585387	22.6888	S	6.28149	11.378	11.4707		4.91055	-0.00249719	3.39437	0.234327
		C	6.98979	10.6697	23.1097	S	-1.12723	3.97584	11.4717		4.91025	-0.00250074	3.38674	0.235758
		C	7.9698	-1.00754	21.2178	S	14.2543	-1.02076	11.5616		4.90994	-0.00252792	3.37912	0.237186
		H	8.03707	-1.50093	23.3063	C	7.28015	-0.48509	22.5557		4.90963	-0.00251779	3.37149	0.238254
		H	9.07869	-0.146205	22.8454	C	6.22379	10.7932	23.005		4.90933	-0.00250679	3.36386	0.238819
		H	7.0392	11.5806	22.5077	H	7.27365	10.3308	20.452		4.90902	-0.00250798	3.35623	0.239053
		H	7.09288	10.9492	24.159	C	7.18052	-0.858852	21.0739		4.90872	-0.0025513	3.34861	0.239316
		C	9.04596	-2.02988	20.8076	H	7.20665	-1.41242	23.1495		4.90841	-0.00248362	3.34098	0.239991
		H	8.04597	-0.109888	20.5622	H	8.29192	-0.090357	22.7483		4.90811	-0.00248643	3.33335	0.241192
		H	6.96274	-1.44645	21.0301	H	5.21458	10.3945	22.8402		4.9078	-0.00255998	3.32572	0.242491
		H	8.96942	-2.90576	21.4865	H	6.30573	11.732	22.441		4.9075	-0.00254146	3.3181	0.243204
		C	8.92034	-2.49285	19.3503	H	6.31128	11.0379	24.0689		4.90719	-0.0025194	3.31047	0.243165
		H	10.0477	-1.57476	20.9769	H	6.17705	-1.27086	20.8618		4.90688	-0.00250627	3.30284	0.243011
		C	9.92556	-3.57172	18.9535	C	8.24854	-1.87844	20.6675		4.90658	-0.00249775	3.29522	0.243426
		H	7.89065	-2.87117	19.1948	H	8.16821	-2.75819	21.3315		4.90627	-0.00255033	3.28759	0.244292
		H	9.04236	-1.61	18.69	C	8.17605	-2.35077	19.2205		4.90597	-0.00248205	3.27996	0.244925
		C	9.74234	-3.97264	17.4902	H	9.24908	-1.44414	20.8574		4.90566	-0.00250769	3.27234	0.24502
		H	9.78987	-4.45757	19.6043	C	9.21845	-3.41785	18.8994		4.90536	-0.00252301	3.26471	0.244982
		H	10.9539	-3.20849	19.1161	H	7.16666	-2.75547	19.0137		4.90505	-0.00252751	3.25708	0.245259
		H	9.79811	-3.0395	16.8783	H	8.298	-1.48741	18.5403		4.90475	-0.00253318	3.24946	0.245766
		H	8.72327	-4.3769	17.345	C	9.1197	-3.88396	17.4554		4.90444	-0.00248736	3.24183	0.246118
		C	10.7472	-4.98438	16.9299	H	9.10373	-4.27858	19.5877		4.90413	-0.00253997	3.2342	0.246184
		C	10.5629	-5.21556	15.4337	H	10.2352	-3.01451	19.0672		4.90383	-0.00252871	3.22657	0.246184
		H	10.6108	-5.93259	17.481	C	10.1675	-4.91282	17.0066		4.90352	-0.00248633	3.21895	0.246357
		H	11.7767	-4.64278	17.1227	H	9.19951	-2.97328	16.8259		4.90322	-0.00253214	3.21132	0.246746
		H	9.55257	-5.58634	15.2568	H	8.10068	-4.29378	17.2663		4.90291	-0.00252916	3.20369	0.24726
		H	11.2624	-5.99336	15.0766	C	10.0185	-5.28721	15.5376		4.90261	-0.00250235	3.19606	0.247768
		C	10.837	-3.98826	14.5421	H	10.0927	-5.80452	17.6476		4.9023	-0.00252203	3.18844	0.248151
		C	10.4267	-4.12712	13.1158	H	11.189	-4.50716	17.1558		4.902	-0.00254307	3.18081	0.248356
		H	11.9131	-3.75106	14.5545	H	9.08624	-5.88255	15.3735		4.90169	-0.00253048	3.17318	0.248423
		H	10.3197	-3.10555	15.0024	C	9.97202	-4.02158	14.668		4.90138	-0.00254414	3.16556	0.248422
		H	9.30876	-4.19021	13.0589	H	10.8687	-5.89359	15.2032		4.90108	-0.00253165	3.15793	0.248372
		H	10.8146	-5.03995	12.6268	C	9.81063	-4.34112	13.1977		4.90077	-0.00253777	3.1503	0.248258
		H	10.7268	-3.28763	12.4658	H	9.1276	-3.37832	14.9569		4.90047	-0.00252255	3.14268	0.248085
		P	10.2727	10.3087	5.10294	H	10.8639	-3.38302	14.8463		4.90016	-0.00249465	3.13505	0.247877
						H	9.7367	-3.47524	12.5452		4.89986	-0.00250664	3.12742	0.247635
						H	8.988	-5.04996	13.005		4.89955	-0.00252375	3.11979	0.247339
						S	11.2911	-5.13932	12.4212		4.89925	-0.00252086	3.11217	0.24695
						P	10.3039	-0.063897	5.07807		4.89894	-0.00252294	3.10454	0.246359
											4.89863	-0.00249349	3.09691	0.245426
											4.89833	-0.00251906	3.08929	0.244155
											4.89802	-0.00250828	3.08166	0.242796
											4.89772	-0.00253134	3.07403	0.241624
											4.89741	-0.00252777	3.0664	0.240589
											4.89711	-0.00250978	3.05878	0.239369
											4.8968	-0.0025377	3.05115	0.237856
											4.89649	-0.00253419	3.04352	0.236379
											4.89619	-0.00252699	3.0359	0.235219
											4.89588	-0.00252352	3.02827	0.234087
											4.89558	-0.00254004	3.02064	0.23247
											4.89527	-0.00255293	3.01302	0.230524
											4.89497	-0.00252201	3.00539	0.229128
											4.89466	-0.00254873	2.99776	0.228806
											4.89436	-0.00251982	2.99013	0.229014
											4.89405	-0.00253101	2.98251	0.228912
											4.89375	-0.00248621	2.97488	0.228471
											4.89344	-0.00253675	2.96725	0.228159
											4.89313	-0.00252324	2.95962	0.227726
											4.89283	-0.00251786	2.952	0.226189
											4.89252	-0.00252493	2.94437	0.223228
											4.89222	-0.00252296	2.93674	0.219834
											4.89191	-0.00255854	2.92912	0.217131
											4.89161	-0.00253145	2.92149	0.215138
											4.8913	-0.00252001	2.91386	0.213222
											4.89099	-0.00253313	2.90624	0.211215
											4.89069	-0.00253887	2.89861	0.209436
											4.89038	-0.00251185	2.89098	0.207984
											4.89008	-0.00252005	2.88335	0.206757
											4.88977	-0.00254996	2.87573	0.20587
											4.88947	-0.00257232	2.8681	0.205327
											4.88916	-0.00255932	2.86047	0.204578
											4.88886	-0.00256178	2.85285	0.20328
											4.88855	-0.00252854	2.84522	0.202227
											4.88824	-0.00251671	2.83759	0.202424
											4.88794	-0.00252384	2.82997	0.203321
											4.88763	-0.0024936	2.82234	0.203345
											4.88733	-0.00253518	2.81471	0.202435
											4.88702	-0.00254907	2.80708	0.202536
											4.88672	-0.00252508	2.79946	0.204946
											4.88641	-0.00256822	2.79183	0.208787
											4.88611	-0.00253334	2.7842	0.21336
											4.8858	-0.00251892	2.77657	0.220459
											4.88549	-0.00250874	2.76895	0.232045
											4.88519	-0.0024866	2.76132	0.245984
											4.88488	-0.0025448	2.75369	0.256293
											4.88458	-0.00251775	2.74607	0.258196
											4.88427	-0.00249883	2.73844	0.251681
											4.88397	-0.00255164	2.73081	0.240077
											4.88366	-0.00256033	2.72318	0.226982
											4.88336	-0.00251982	2.71556	0.215243
											4.88305	-0.00253427	2.70793	0.206898
											4.88274	-0.00251215	2.7003	0.202209
											4.88244	-0.0025372	2.69268	0.199343
											4.88213	-0.00250061	2.68505	0.196412
											4.88183	-0.0025607	2.67742	0.193503
											4.88152	-0.00253611	2.6698	0.191774
											4.88122	-0.00252418	2.66217	0.19119
											4.88091	-0.00254564	2.65454	0.190501
											4.88061	-0.00251021	2.64691	0.189201
											4.8803	-0.00253422	2.63929	0.188048
											4.88	-0.00251811	2.63166	0.187509
											4.87969	-0.0025323	2.62403	0.18701
											4.87938	-0.00251942	2.61641	0.186162
											4.87908	-0.00253314	2.60878	0.185615
											4.87877	-0.00252865	2.60115	0.185986
											4.87847	-0.00251688	2.59353	0.186777
											4.87816	-0.00253618	2.5859	0.187157
											4.87786	-0.00251248	2.57827	0.187239
											4.87755	-0.00247162	2.57064	0.187693
											4.87724	-0.00250783	2.56302	0.18838
											4.87694	-0.00251297	2.55539	0.188325
											4.87663	-0.00253683	2.54776	0.187151
											4.87633	-0.00252981	2.54013	0.185781
											4.87602	-0.00255021	2.53251	0.185263
											4.87572	-0.00252478	2.52488	0.185355
											4.87541	-0.00251012	2.51725	0.184873
											4.8751	-0.00247904	2.50963	0.183334
											4.8748	-0.00251931	2.502	0.181626
											4.87449	-0.00249279	2.49437	0.180733
											4.87419	-0.00251747	2.48675	0.180357
											4.87388	-0.0025405	2.47912	0.179527
											4.87358	-0.00252948	2.47149	0.178323
											4.87327	-0.00252582	2.46386	0.177927
											4.87297	-0.00254404	2.45624	0.178736
											4.87266	-0.00250252	2.44861	0.179531
											4.87235	-0.00256694	2.44098	0.179291
											4.87205	-0.00252636	2.43336	0.178835
											4.87174	-0.00253956	2.42573	0.179419
											4.87144	-0.00252245	2.4181	0.18046
											4.87113	-0.00250117	2.41047	0.180277
											4.87083	-0.00250895	2.40285	0.178844
											4.87052	-0.00253414	2.39522	0.177944
											4.87022	-0.00253206	2.38759	0.178339
											4.86991	-0.00251889	2.37997	0.178677
											4.8696	-0.00251714	2.37234	0.177976
											4.8693	-0.00249947	2.36471	0.177349
											4.86899	-0.00249294	2.35709	0.177979
											4.86869	-0.00251796	2.34946	0.178951
											4.86838	-0.00248553	2.34183	0.178812
											4.86808	-0.00251431	2.3342	0.178113
											4.86777	-0.00252518	2.32658	0.17842
											4.86747	-0.00252161	2.31895	0.179539
											4.86716	-0.00251849	2.31132	0.179885
											4.86685	-0.00251129	2.3037	0.17928
											4.86655	-0.00249137	2.29607	0.179139
											4.86624	-0.00252633	2.28844	0.179822
											4.86594	-0.00252807	2.28081	0.180043
											4.86563	-0.00249616	2.27319	0.179404
											4.86533	-0.00250292	2.26556	0.17926
											4.86502	-0.00252	2.25793	0.180161
											4.86472	-0.00249484	2.25031	0.180592
											4.86441	-0.00251339	2.24268	0.179671
											4.8641	-0.00250706	2.23505	0.179122
											4.8638	-0.002519	2.22743	0.180635
											4.86349	-0.00252002	2.2198	0.182808
											4.86319	-0.00250464	2.21217	0.183048
											4.86288	-0.00249753	2.20454	0.181573
											4.86258	-0.00251881	2.19692	0.181002
											4.86227	-0.0025306	2.18929	0.182289
											4.86197	-0.00254354	2.18166	0.183625
											4.86166	-0.00252103	2.17403	0.183684
											4.86135	-0.00252175	2.16641	0.183542
											4.86105	-0.00254463	2.15878	0.184447
											4.86074	-0.00252561	2.15115	0.185654
											4.86044	-0.0025219	2.14353	0.185892
											4.86013	-0.00250548	2.1359	0.1856
											4.85983	-0.00251088	2.12827	0.186205
											4.85952	-0.00251488	2.12065	0.187992
											4.85922	-0.00253788	2.11302	0.190019
											4.85891	-0.00251834	2.10539	0.191667
											4.8586	-0.00250082	2.09776	0.193042
											4.8583	-0.0025681	2.09014	0.19412
											4.85799	-0.00254133	2.08251	0.194643
											4.85769	-0.00255214	2.07488	0.194851
											4.85738	-0.00253381	2.06726	0.195406
											4.85708	-0.00252897	2.05963	0.196421
											4.85677	-0.00248957	2.052	0.19725
											4.85647	-0.00253872	2.04438	0.197377
											4.85616	-0.0025245	2.03675	0.19706
											4.85585	-0.00252577	2.02912	0.196944
											4.85555	-0.00251186	2.02149	0.197345
											4.85524	-0.00255048	2.01387	0.198024
											4.85494	-0.00251727	2.00624	0.19852
											4.85463	-0.0024983	1.99861	0.198716
											4.85433	-0.00254682	1.99099	0.199093
											4.85402	-0.00254032	1.98336	0.200155
											4.85371	-0.00251118	1.97573	0.201637
											4.85341	-0.00253356	1.9681	0.202788
											4.8531	-0.00250408	1.96048	0.203595
											4.8528	-0.00254233	1.95285	0.204974
											4.85249	-0.00256012	1.94522	0.207327
											4.85219	-0.00252362	1.93759	0.209671
											4.85188	-0.00251929	1.92997	0.210953
											4.85158	-0.00253459	1.92234	0.211571
											4.85127	-0.00252806	1.91471	0.212623
											4.85096	-0.00252267	1.90709	0.214097
											4.85066	-0.00251681	1.89946	0.21496
											4.85035	-0.00252869	1.89183	0.214869
											4.85005	-0.00253885	1.88421	0.214622
											4.84974	-0.00253514	1.87658	0.214872
											4.84944	-0.00253626	1.86895	0.215475
											4.84913	-0.00252478	1.86132	0.21628
											4.84883	-0.00250886	1.8537	0.217519
											4.84852	-0.00250299	1.84607	0.219118
											4.84821	-0.002513	1.83844	0.220624
											4.84791	-0.00250736	1.83082	0.222164
											4.8476	-0.00251744	1.82319	0.224441
											4.8473	-0.00250821	1.81556	0.227292
											4.84699	-0.00252975	1.80794	0.229307
											4.84669	-0.0024916	1.80031	0.229699
											4.84638	-0.00252429	1.79268	0.229698
											4.84608	-0.0024931	1.78505	0.231225
											4.84577	-0.00251701	1.77743	0.234871
											4.84546	-0.0025126	1.7698	0.24014
											4.84516	-0.00248931	1.76217	0.24698
											4.84485	-0.00253365	1.75455	0.25571
											4.84455	-0.0025084	1.74692	0.265452
											4.84424	-0.00250976	1.73929	0.273664
											4.84394	-0.00250795	1.73166	0.277611
											4.84363	-0.00252464	1.72404	0.276023
											4.84333	-0.00251174	1.71641	0.269697
											4.84302	-0.00255466	1.70878	0.26115
											4.84271	-0.00251486	1.70116	0.253396
											4.84241	-0.00254347	1.69353	0.248148
											4.8421	-0.0025144	1.6859	0.244993
											4.8418	-0.00252349	1.67827	0.24263
											4.84149	-0.00251628	1.67065	0.240589
											4.84119	-0.00250066	1.66302	0.239233
											4.84088	-0.00254526	1.65539	0.238633
											4.84058	-0.00249353	1.64777	0.238435
											4.84027	-0.00252482	1.64014	0.238621
											4.83996	-0.00251148	1.63251	0.239397
											4.83966	-0.0025431	1.62488	0.240405
											4.83935	-0.00251978	1.61726	0.241031
											4.83905	-0.00255244	1.60963	0.241474
											4.83874	-0.00254682	1.602	0.242484
											4.83844	-0.00251496	1.59438	0.244061
											4.83813	-0.00247059	1.58675	0.245501
											4.83782	-0.00254988	1.57912	0.246834
											4.83752	-0.00251059	1.5715	0.249007
											4.83721	-0.00250726	1.56387	0.252388
											4.83691	-0.00254095	1.55624	0.256283
											4.8366	-0.00251714	1.54861	0.260349
											4.8363	-0.00250014	1.54099	0.265247
											4.83599	-0.00253364	1.53336	0.271479
											4.83569	-0.00253687	1.52573	0.278842
											4.83538	-0.00251788	1.51811	0.287618
											4.83507	-0.002566	1.51048	0.298871
											4.83477	-0.00254925	1.50285	0.31281
											4.83446	-0.00250994	1.49522	0.328318
											4.83416	-0.00251787	1.4876	0.344942
											4.83385	-0.0025101	1.47997	0.363462
											4.83355	-0.0025581	1.47234	0.382943
											4.83324	-0.00252506	1.46472	0.399183
											4.83294	-0.00250364	1.45709	0.408601
											4.83263	-0.00253988	1.44946	0.412759
											4.83232	-0.00249729	1.44183	0.416932
											4.83202	-0.00252582	1.43421	0.425393
											4.83171	-0.00254908	1.42658	0.440804
											4.83141	-0.00252148	1.41895	0.466997
											4.8311	-0.00252623	1.41133	0.508478
											4.8308	-0.00251294	1.4037	0.56714
											4.83049	-0.00248701	1.39607	0.64311
											4.83019	-0.00254762	1.38844	0.738415
											4.82988	-0.00255033	1.38082	0.853477
											4.82957	-0.00250781	1.37319	0.976447
											4.82927	-0.00251892	1.36556	1.08097
											4.82896	-0.00251069	1.35794	1.14128
											4.82866	-0.00252217	1.35031	1.15
											4.82835	-0.00251759	1.34268	1.1186
											4.82805	-0.00247998	1.33506	1.06264
											4.82774	-0.0025564	1.32743	0.991235
											4.82744	-0.0025301	1.3198	0.909828
											4.82713	-0.00251096	1.31217	0.825649
											4.82682	-0.00255291	1.30455	0.746213
											4.82652	-0.00251565	1.29692	0.675058
											4.82621	-0.00251891	1.28929	0.612176
											4.82591	-0.00249715	1.28167	0.557182
											4.8256	-0.00251226	1.27404	0.509766
											4.8253	-0.0025369	1.26641	0.468536
											4.82499	-0.00250987	1.25878	0.432059
											4.82469	-0.00253191	1.25116	0.400553
											4.82438	-0.00253383	1.24353	0.374754
											4.82407	-0.00249481	1.2359	0.353768
											4.82377	-0.00252928	1.22828	0.335829
											4.82346	-0.00251731	1.22065	0.320608
											4.82316	-0.00254286	1.21302	0.308867
											4.82285	-0.00253921	1.20539	0.300164
											4.82255	-0.00255123	1.19777	0.292773
											4.82224	-0.00251057	1.19014	0.285859
											4.82194	-0.0025245	1.18251	0.280034
											4.82163	-0.00253337	1.17489	0.27561
											4.82132	-0.00252177	1.16726	0.271946
											4.82102	-0.0025265	1.15963	0.268775
											4.82071	-0.00255333	1.152	0.266612
											4.82041	-0.00249497	1.14438	0.265367
											4.8201	-0.00250577	1.13675	0.264053
											4.8198	-0.00257474	1.12912	0.26249
											4.81949	-0.0025449	1.1215	0.261873
											4.81919	-0.00257025	1.11387	0.262807
											4.81888	-0.00255407	1.10624	0.264047
											4.81857	-0.00250763	1.09862	0.264254
											4.81827	-0.00255192	1.09099	0.263961
											4.81796	-0.00252857	1.08336	0.264616
											4.81766	-0.00252606	1.07573	0.266461
											4.81735	-0.00254741	1.06811	0.268592
											4.81705	-0.00252451	1.06048	0.270562
											4.81674	-0.00250807	1.05285	0.272668
											4.81643	-0.00250842	1.04523	0.27502
											4.81613	-0.00252786	1.0376	0.277542
											4.81582	-0.00251213	1.02997	0.280768
											4.81552	-0.00251806	1.02235	0.285536
											4.81521	-0.00252382	1.01472	0.29203
											4.81491	-0.0025712	1.00709	0.300224
											4.8146	-0.00252139	0.999463	0.311048
											4.8143	-0.00251637	0.991836	0.325493
											4.81399	-0.00253228	0.984209	0.342038
											4.81368	-0.00250591	0.976582	0.356461
											4.81338	-0.00251677	0.968955	0.365466
											4.81307	-0.00255366	0.961328	0.370034
											4.81277	-0.0025334	0.953701	0.374442
											4.81246	-0.0025428	0.946074	0.382486
											4.81216	-0.00252597	0.938447	0.395256
											4.81185	-0.00253342	0.93082	0.41158
											4.81155	-0.00252185	0.923193	0.428905
											4.81124	-0.00256805	0.915565	0.443563
											4.81093	-0.00252274	0.907938	0.451774
											4.81063	-0.00251018	0.900311	0.451772
											4.81032	-0.00251846	0.892684	0.444985
											4.81002	-0.00252296	0.885057	0.434686
											4.80971	-0.00254296	0.87743	0.423668
											4.80941	-0.00251928	0.869803	0.413406
											4.8091	-0.00255095	0.862176	0.404746
											4.8088	-0.0025088	0.854549	0.398183
											4.80849	-0.00254334	0.846922	0.393171
											4.80818	-0.00251688	0.839295	0.388099
											4.80788	-0.00252713	0.831668	0.381818
											4.80757	-0.00253729	0.82404	0.374965
											4.80727	-0.00254191	0.816413	0.369127
											4.80696	-0.00253629	0.808786	0.364875
											4.80666	-0.00254014	0.801159	0.361373
											4.80635	-0.00254363	0.793532	0.357947
											4.80605	-0.00250918	0.785905	0.355084
											4.80574	-0.00250104	0.778278	0.353458
											4.80543	-0.00253885	0.770651	0.352772
											4.80513	-0.00252836	0.763024	0.352308
											4.80482	-0.00255007	0.755397	0.35204
											4.80452	-0.0025373	0.74777	0.352345
											4.80421	-0.00253446	0.740142	0.35296
											4.80391	-0.00250326	0.732515	0.353212
											4.8036	-0.00251219	0.724888	0.35316
											4.8033	-0.00251946	0.717261	0.353486
											4.80299	-0.00252745	0.709634	0.354213
											4.80268	-0.00247847	0.702007	0.354574
											4.80238	-0.00251552	0.69438	0.354406
											4.80207	-0.00250814	0.686753	0.354574
											4.80177	-0.00254027	0.679126	0.355468
											4.80146	-0.00252804	0.671499	0.356129
											4.80116	-0.0025154	0.663872	0.355669
											4.80085	-0.00250497	0.656244	0.354723
											4.80054	-0.00249921	0.648617	0.354469
											4.80024	-0.0025389	0.64099	0.354835
											4.79993	-0.00251296	0.633363	0.354824
											4.79963	-0.00251909	0.625736	0.354193
											4.79932	-0.00254435	0.618109	0.35357
											4.79902	-0.00253977	0.610482	0.353058
											4.79871	-0.00251998	0.602855	0.352051
											4.79841	-0.00254246	0.595228	0.350582
											4.7981	-0.00248635	0.587601	0.349585
											4.79779	-0.00252722	0.579974	0.349397
											4.79749	-0.00253666	0.572347	0.349075
											4.79718	-0.0025192	0.564719	0.34784
											4.79688	-0.00252938	0.557092	0.346218
											4.79657	-0.00249486	0.549465	0.344988
											4.79627	-0.00255415	0.541838	0.34383
											4.79596	-0.00253148	0.534211	0.342007
											4.79566	-0.00254084	0.526584	0.339801
											4.79535	-0.0025105	0.518957	0.33817
											4.79505	-0.00250486	0.51133	0.337181
											4.79474	-0.00253634	0.503703	0.335829
											4.79443	-0.00251418	0.496076	0.333513
											4.79413	-0.00253951	0.488449	0.330849
											4.79382	-0.00256333	0.480821	0.328767
											4.79352	-0.00249962	0.473194	0.327356
											4.79321	-0.00251777	0.465567	0.325909
											4.79291	-0.00249176	0.45794	0.323762
											4.7926	-0.00251478	0.450313	0.320904
											4.79229	-0.00253453	0.442686	0.317953
											4.79199	-0.00253777	0.435059	0.315509
											4.79168	-0.0025118	0.427432	0.31339
											4.79138	-0.00254699	0.419805	0.31076
											4.79107	-0.00253813	0.412178	0.307303
											4.79077	-0.00253586	0.404551	0.303891
											4.79046	-0.00254699	0.396923	0.301466
											4.79016	-0.00252618	0.389296	0.299611
											4.78985	-0.00249417	0.381669	0.297102
											4.78954	-0.00250478	0.374042	0.293775
											4.78924	-0.0025062	0.366415	0.290758
											4.78893	-0.00252176	0.358788	0.288645
											4.78863	-0.00252081	0.351161	0.286545
											4.78832	-0.00252096	0.343534	0.283537
											4.78802	-0.00253482	0.335907	0.280135
											4.78771	-0.00252218	0.32828	0.277429
											4.78741	-0.00254216	0.320653	0.2754
											4.7871	-0.00252368	0.313025	0.27309
											4.78679	-0.00250812	0.305398	0.270131
											4.78649	-0.002511	0.297771	0.267133
											4.78618	-0.00251764	0.290144	0.264561
											4.78588	-0.00251501	0.282517	0.262079
											4.78557	-0.00248056	0.27489	0.259216
											4.78527	-0.00257541	0.267263	0.256095
											4.78496	-0.00250988	0.259636	0.253248
											4.78466	-0.00251779	0.252009	0.251022
											4.78435	-0.00252073	0.244382	0.249221
											4.78404	-0.00253736	0.236755	0.247164
											4.78374	-0.0025326	0.229128	0.244299
											4.78343	-0.00253401	0.2215	0.241029
											4.78313	-0.00255334	0.213873	0.238535
											4.78282	-0.00249793	0.206246	0.237238
											4.78252	-0.00250645	0.198619	0.235924
											4.78221	-0.00253834	0.190992	0.233283
											4.78191	-0.00250954	0.183365	0.229951
											4.7816	-0.00251862	0.175738	0.227778
											4.78129	-0.00254171	0.168111	0.22709
											4.78099	-0.00251963	0.160484	0.226104
											4.78068	-0.00250501	0.152857	0.223537
											4.78038	-0.00252449	0.14523	0.22043
											4.78007	-0.00252475	0.137602	0.218454
											4.77977	-0.0024932	0.129975	0.217551
											4.77946	-0.00249576	0.122348	0.216444
											4.77915	-0.00254235	0.114721	0.214673
											4.77885	-0.00253388	0.107094	0.212791
											4.77854	-0.00248706	0.099467	0.211035
											4.77824	-0.00248654	0.09184	0.209223
											4.77793	-0.00253122	0.084213	0.207708
											4.77763	-0.00251318	0.076586	0.20702
											4.77732	-0.00252565	0.068959	0.206578
											4.77702	-0.00250958	0.061332	0.205163
											4.77671	-0.00251232	0.053704	0.20284
											4.7764	-0.00253389	0.046077	0.201024
											4.7761	-0.00252318	0.03845	0.200271
											4.77579	-0.00250323	0.030823	0.199484
											4.77549	-0.00253627	0.023196	0.197923
											4.77518	-0.00249179	0.015569	0.196537
											4.77488	-0.00251429	0.007942	0.196227
											4.77457	-0.00255337	0.000315	0.196108
											4.77427	-0.00251295	-0.007312	0.194899
											4.77396	-0.00249721	-0.014939	0.193104
											4.77365	-0.00251587	-0.022566	0.192199
											4.77335	-0.00253118	-0.030193	0.192206
											4.77304	-0.00253749	-0.037821	0.191804
											4.77274	-0.00249642	-0.045448	0.190631
											4.77243	-0.00253147	-0.053075	0.18976
											4.77213	-0.00253196	-0.060702	0.189714
											4.77182	-0.00250781	-0.068329	0.189634
											4.77152	-0.00254352	-0.075956	0.188903
											4.77121	-0.00252673	-0.083583	0.188137
											4.7709	-0.00252296	-0.09121	0.187875
											4.7706	-0.0024923	-0.098837	0.187561
											4.77029	-0.00254647	-0.106464	0.186706
											4.76999	-0.00252503	-0.114091	0.185922
											4.76968	-0.00250963	-0.121719	0.185813
											4.76938	-0.0025121	-0.129346	0.185802
											4.76907	-0.00250728	-0.136973	0.185144
											4.76877	-0.00248254	-0.1446	0.184285
											4.76846	-0.00251996	-0.152227	0.183985
											4.76815	-0.00249919	-0.159854	0.183844
											4.76785	-0.00254731	-0.167481	0.18309
											4.76754	-0.00252054	-0.175108	0.182256
											4.76724	-0.00252765	-0.182735	0.182474
											4.76693	-0.0025009	-0.190362	0.183354
											4.76663	-0.00250732	-0.197989	0.183348
											4.76632	-0.00247592	-0.205617	0.182301
											4.76602	-0.00254416	-0.213244	0.181812
											4.76571	-0.00247181	-0.220871	0.182535
											4.7654	-0.00253755	-0.228498	0.18293
											4.7651	-0.00251514	-0.236125	0.181727
											4.76479	-0.00252071	-0.243752	0.180088
											4.76449	-0.00252886	-0.251379	0.179855
											4.76418	-0.00252933	-0.259006	0.180752
											4.76388	-0.00251978	-0.266633	0.181016
											4.76357	-0.00250156	-0.27426	0.180234
											4.76326	-0.00251306	-0.281887	0.179737
											4.76296	-0.00251937	-0.289514	0.180264
											4.76265	-0.00250545	-0.297142	0.180861
											4.76235	-0.00250014	-0.304769	0.180509
											4.76204	-0.00247362	-0.312396	0.179537
											4.76174	-0.00253044	-0.320023	0.178823
											4.76143	-0.00251149	-0.32765	0.178557
											4.76113	-0.00250089	-0.335277	0.178467
											4.76082	-0.00252253	-0.342904	0.178529
											4.76051	-0.00249358	-0.350531	0.178771
											4.76021	-0.00253483	-0.358158	0.178867
											4.7599	-0.00253589	-0.365785	0.178531
											4.7596	-0.0025193	-0.373412	0.178
											4.75929	-0.00252715	-0.38104	0.177667
											4.75899	-0.00250601	-0.388667	0.177504
											4.75868	-0.002499	-0.396294	0.17725
											4.75838	-0.0025239	-0.403921	0.176868
											4.75807	-0.00248954	-0.411548	0.176482
											4.75777	-0.00249372	-0.419175	0.176121
											4.75746	-0.00254271	-0.426802	0.175845
											4.75715	-0.00249642	-0.434429	0.17579
											4.75685	-0.00249508	-0.442056	0.175772
											4.75654	-0.00251407	-0.449683	0.175294
											4.75624	-0.00251289	-0.45731	0.174309
											4.75593	-0.00252819	-0.464938	0.173555
											4.75563	-0.0025219	-0.472565	0.173583
											4.75532	-0.00254043	-0.480192	0.173912
											4.75501	-0.0025016	-0.487819	0.173771
											4.75471	-0.00252771	-0.495446	0.173309
											4.7544	-0.00251559	-0.503073	0.173213
											4.7541	-0.00250882	-0.5107	0.173375
											4.75379	-0.0025369	-0.518327	0.172964
											4.75349	-0.00252908	-0.525954	0.171902
											4.75318	-0.00255574	-0.533581	0.171216
											4.75288	-0.00253372	-0.541208	0.171507
											4.75257	-0.00255547	-0.548835	0.171941
											4.75226	-0.00253253	-0.556463	0.171459
											4.75196	-0.00246653	-0.56409	0.170355
											4.75165	-0.00252963	-0.571717	0.169825
											4.75135	-0.00251529	-0.579344	0.170245
											4.75104	-0.00252378	-0.586971	0.170766
											4.75074	-0.00250292	-0.594598	0.170648
											4.75043	-0.00249435	-0.602225	0.170209
											4.75013	-0.00252725	-0.609852	0.170126
											4.74982	-0.00252177	-0.617479	0.170364
											4.74951	-0.00249492	-0.625106	0.17031
											4.74921	-0.00251629	-0.632733	0.169778
											4.7489	-0.0025089	-0.640361	0.169285
											4.7486	-0.00254361	-0.647988	0.169216
											4.74829	-0.00249472	-0.655615	0.169197
											4.74799	-0.00251747	-0.663242	0.168757
											4.74768	-0.00249569	-0.670869	0.168289
											4.74738	-0.00251156	-0.678496	0.168633
											4.74707	-0.00250899	-0.686123	0.169619
											4.74676	-0.00250065	-0.69375	0.169874
											4.74646	-0.0025393	-0.701377	0.168649
											4.74615	-0.00251318	-0.709004	0.167096
											4.74585	-0.00251215	-0.716631	0.166777
											4.74554	-0.0024917	-0.724259	0.167404
											4.74524	-0.00253161	-0.731886	0.167338
											4.74493	-0.00251395	-0.739513	0.166273
											4.74463	-0.00252945	-0.74714	0.165827
											4.74432	-0.00251712	-0.754767	0.166937
											4.74401	-0.0025223	-0.762394	0.168183
											4.74371	-0.00253078	-0.770021	0.167859
											4.7434	-0.00248968	-0.777648	0.166544
											4.7431	-0.00252929	-0.785275	0.166073
											4.74279	-0.0025302	-0.792902	0.166635
											4.74249	-0.00251185	-0.800529	0.166719
											4.74218	-0.00252126	-0.808157	0.165781
											4.74187	-0.00250252	-0.815784	0.165107
											4.74157	-0.00255618	-0.823411	0.165569
											4.74126	-0.00249293	-0.831038	0.166161
											4.74096	-0.00249717	-0.838665	0.165671
											4.74065	-0.00253334	-0.846292	0.164543
											4.74035	-0.00251572	-0.853919	0.164007
											4.74004	-0.00251094	-0.861546	0.16423
											4.73974	-0.0025052	-0.869173	0.164474
											4.73943	-0.00251572	-0.8768	0.164493
											4.73912	-0.00254008	-0.884427	0.164601
											4.73882	-0.00252463	-0.892054	0.164734
											4.73851	-0.0025264	-0.899682	0.164534
											4.73821	-0.00250831	-0.907309	0.164193
											4.7379	-0.0025379	-0.914936	0.164202
											4.7376	-0.00256726	-0.922563	0.164351
											4.73729	-0.00251558	-0.93019	0.164001
											4.73699	-0.00254776	-0.937817	0.163358
											4.73668	-0.00251135	-0.945444	0.163374
											4.73637	-0.00251858	-0.953071	0.164165
											4.73607	-0.00251211	-0.960698	0.164578
											4.73576	-0.00252933	-0.968325	0.163864
											4.73546	-0.00252676	-0.975952	0.162833
											4.73515	-0.0025273	-0.98358	0.162664
											4.73485	-0.00250931	-0.991207	0.163234
											4.73454	-0.00250796	-0.998834	0.163482
											4.73424	-0.00250261	-1.00646	0.163023
											4.73393	-0.00253073
											4.73362	-0.00250722
											4.73332	-0.00250536
											4.73301	-0.00252258
											4.73271	-0.0024863
											4.7324	-0.00254827
											4.7321	-0.00250212
											4.73179	-0.00254974
											4.73149	-0.00250972
											4.73118	-0.00253142
											4.73087	-0.00251724
											4.73057	-0.00252286
											4.73026	-0.00252156
											4.72996	-0.00252628
											4.72965	-0.00250833
											4.72935	-0.00254023
											4.72904	-0.00254504
											4.72874	-0.00250603
											4.72843	-0.00253973
											4.72812	-0.00249647
											4.72782	-0.00252771
											4.72751	-0.00252731
											4.72721	-0.00249237
											4.7269	-0.00251887
											4.7266	-0.00250913
											4.72629	-0.00249611
											4.72599	-0.00253786
											4.72568	-0.00250877
											4.72537	-0.00247275
											4.72507	-0.00249548
											4.72476	-0.00254968
											4.72446	-0.00252194
											4.72415	-0.00254769
											4.72385	-0.00251861
											4.72354	-0.00253144
											4.72323	-0.00254381
											4.72293	-0.00257276
											4.72262	-0.00253169
											4.72232	-0.00252424
											4.72201	-0.00252844
											4.72171	-0.0025339
											4.7214	-0.00255506
											4.7211	-0.00252611
											4.72079	-0.00251767
											4.72049	-0.00252731
											4.72018	-0.00255104
											4.71987	-0.00251966
											4.71957	-0.00251282
											4.71926	-0.00255104
											4.71896	-0.00254089
											4.71865	-0.00251136
											4.71835	-0.00248767
											4.71804	-0.00252165
											4.71773	-0.0025081
											4.71743	-0.00253438
											4.71712	-0.00251009
											4.71682	-0.0025135
											4.71651	-0.00251189
											4.71621	-0.00249894
											4.7159	-0.00254841
											4.7156	-0.00253198
											4.71529	-0.00251658
											4.71498	-0.00252065
											4.71468	-0.00253997
											4.71437	-0.00251702
											4.71407	-0.00252016
											4.71376	-0.00254417
											4.71346	-0.00255215
											4.71315	-0.00253227
											4.71285	-0.00248336
											4.71254	-0.00252507
											4.71223	-0.00252676
											4.71193	-0.00250024
											4.71162	-0.00252302
											4.71132	-0.00252104
											4.71101	-0.00255464
											4.71071	-0.00252608
											4.7104	-0.00251606
											4.7101	-0.0025196
											4.70979	-0.00252366
											4.70948	-0.00251119
											4.70918	-0.00252032
											4.70887	-0.00252771
											4.70857	-0.00252446
											4.70826	-0.00251906
											4.70796	-0.0025308
											4.70765	-0.00251343
											4.70735	-0.00251286
											4.70704	-0.0025266
											4.70673	-0.00252749
											4.70643	-0.00249848
											4.70612	-0.00252635
											4.70582	-0.00252017
											4.70551	-0.0025689
											4.70521	-0.00256693
											4.7049	-0.00253403
											4.70459	-0.00253707
											4.70429	-0.00252725
											4.70398	-0.00254436
											4.70368	-0.00251579
											4.70337	-0.00249598
											4.70307	-0.00247971
											4.70276	-0.00257204
											4.70246	-0.00253839
											4.70215	-0.00251446
											4.70184	-0.00250977
											4.70154	-0.00250982
											4.70123	-0.00253192
											4.70093	-0.00249702
											4.70062	-0.00252392
											4.70032	-0.00249944
											4.70001	-0.00253602
											4.69971	-0.00252597
											4.6994	-0.00248832
											4.69909	-0.00253851
											4.69879	-0.0025086
											4.69848	-0.00253052
											4.69818	-0.00250065
											4.69787	-0.00250216
											4.69757	-0.00253216
											4.69726	-0.00250815
											4.69696	-0.00255963
											4.69665	-0.00250265
											4.69634	-0.00253232
											4.69604	-0.00252817
											4.69573	-0.00252537
											4.69543	-0.002487
											4.69512	-0.00252063
											4.69482	-0.00252441
											4.69451	-0.00251414
											4.69421	-0.00251221
											4.6939	-0.002546
											4.69359	-0.00252024
											4.69329	-0.00253652
											4.69298	-0.00249892
											4.69268	-0.00253892
											4.69237	-0.00251234
											4.69207	-0.0025398
											4.69176	-0.00251979
											4.69146	-0.00251249
											4.69115	-0.00251638
											4.69084	-0.00254837
											4.69054	-0.00253877
											4.69023	-0.00251401
											4.68993	-0.00253133
											4.68962	-0.00257815
											4.68932	-0.0025061
											4.68901	-0.00251364
											4.68871	-0.00252401
											4.6884	-0.00250332
											4.68809	-0.0025332
											4.68779	-0.00250998
											4.68748	-0.00251065
											4.68718	-0.00250121
											4.68687	-0.002533
											4.68657	-0.00253513
											4.68626	-0.0025007
											4.68595	-0.00250901
											4.68565	-0.00256148
											4.68534	-0.00252504
											4.68504	-0.00253111
											4.68473	-0.00252872
											4.68443	-0.00249075
											4.68412	-0.00252708
											4.68382	-0.00252604
											4.68351	-0.00250576
											4.68321	-0.00252773
											4.6829	-0.00254821
											4.68259	-0.00251818
											4.68229	-0.00248641
											4.68198	-0.00250695
											4.68168	-0.00251443
											4.68137	-0.00252583
											4.68107	-0.00252994
											4.68076	-0.00252962
											4.68045	-0.00250469
											4.68015	-0.00251464
											4.67984	-0.00251577
											4.67954	-0.0025271
											4.67923	-0.00252275
											4.67893	-0.00252507
											4.67862	-0.00250767
											4.67832	-0.00254032
											4.67801	-0.00254053
											4.6777	-0.00251078
											4.6774	-0.0025178
											4.67709	-0.00253214
											4.67679	-0.00250028
											4.67648	-0.00254759
											4.67618	-0.0025284
											4.67587	-0.00248519
											4.67557	-0.00251103
											4.67526	-0.00251191
											4.67495	-0.00251085
											4.67465	-0.00251934
											4.67434	-0.0024898
											4.67404	-0.00256506
											4.67373	-0.00253383
											4.67343	-0.0025443
											4.67312	-0.00253084
											4.67282	-0.00253838
											4.67251	-0.00253796
											4.6722	-0.00253409
											4.6719	-0.00252707
											4.67159	-0.00250944
											4.67129	-0.0025568
											4.67098	-0.00255372
											4.67068	-0.00251357
											4.67037	-0.00253604
											4.67007	-0.0025381
											4.66976	-0.00251171
											4.66945	-0.0025163
											4.66915	-0.00254102
											4.66884	-0.00251155
											4.66854	-0.00252719
											4.66823	-0.00253418
											4.66793	-0.00252413
											4.66762	-0.00252786
											4.66731	-0.00252703
											4.66701	-0.00251397
											4.6667	-0.00253887
											4.6664	-0.00253461
											4.66609	-0.00249859
											4.66579	-0.00252305
											4.66548	-0.00253917
											4.66518	-0.00249405
											4.66487	-0.00252264
											4.66456	-0.00252215
											4.66426	-0.00252264
											4.66395	-0.00253209
											4.66365	-0.00252227
											4.66334	-0.00253686
											4.66304	-0.00253894
											4.66273	-0.00254868
											4.66243	-0.00249765
											4.66212	-0.00255427
											4.66181	-0.00253587
											4.66151	-0.00253636
											4.6612	-0.00254014
											4.6609	-0.00250964
											4.66059	-0.002548
											4.66029	-0.00257142
											4.65998	-0.00251352
											4.65968	-0.0024942
											4.65937	-0.00254338
											4.65907	-0.00253709
											4.65876	-0.00250301
											4.65845	-0.00251953
											4.65815	-0.00252748
											4.65784	-0.00252772
											4.65754	-0.00251345
											4.65723	-0.00253197
											4.65693	-0.00252096
											4.65662	-0.0024897
											4.65631	-0.00254663
											4.65601	-0.00253984
											4.6557	-0.00251546
											4.6554	-0.00253675
											4.65509	-0.00255523
											4.65479	-0.00249216
											4.65448	-0.00253861
											4.65418	-0.00252098
											4.65387	-0.00254772
											4.65356	-0.00251123
											4.65326	-0.00251913
											4.65295	-0.00251383
											4.65265	-0.00253201
											4.65234	-0.0025039
											4.65204	-0.00250056
											4.65173	-0.00254365
											4.65143	-0.00251307
											4.65112	-0.00251842
											4.65081	-0.00249415
											4.65051	-0.00250345
											4.6502	-0.00251981
											4.6499	-0.00251074
											4.64959	-0.00250023
											4.64929	-0.00249819
											4.64898	-0.00251938
											4.64867	-0.00248846
											4.64837	-0.00253404
											4.64806	-0.00249534
											4.64776	-0.00249328
											4.64745	-0.00253445
											4.64715	-0.00257002
											4.64684	-0.0025414
											4.64654	-0.00251124
											4.64623	-0.00252851
											4.64593	-0.0025246
											4.64562	-0.00249874
											4.64531	-0.0025457
											4.64501	-0.00253913
											4.6447	-0.00252733
											4.6444	-0.00252049
											4.64409	-0.00255008
											4.64379	-0.00254186
											4.64348	-0.00252408
											4.64317	-0.0025431
											4.64287	-0.00255271
											4.64256	-0.00253246
											4.64226	-0.00245785
											4.64195	-0.00250467
											4.64165	-0.00250179
											4.64134	-0.00251303
											4.64104	-0.00253343
											4.64073	-0.00250225
											4.64042	-0.00252364
											4.64012	-0.00250405
											4.63981	-0.00255421
											4.63951	-0.0025468
											4.6392	-0.00249506
											4.6389	-0.00252075
											4.63859	-0.00253239
											4.63829	-0.00252728
											4.63798	-0.002507
											4.63767	-0.00249534
											4.63737	-0.00253626
											4.63706	-0.00251954
											4.63676	-0.00252338
											4.63645	-0.00252069
											4.63615	-0.00253752
											4.63584	-0.00248949
											4.63554	-0.00249415
											4.63523	-0.00255521
											4.63492	-0.00251904
											4.63462	-0.00249614
											4.63431	-0.00253158
											4.63401	-0.00250567
											4.6337	-0.00253845
											4.6334	-0.00252211
											4.63309	-0.00249584
											4.63279	-0.00251534
											4.63248	-0.00248246
											4.63217	-0.00255686
											4.63187	-0.00252664
											4.63156	-0.00250697
											4.63126	-0.00249125
											4.63095	-0.00253149
											4.63065	-0.002517
											4.63034	-0.00248051
											4.63003	-0.00252617
											4.62973	-0.00254081
											4.62942	-0.00249894
											4.62912	-0.00250662
											4.62881	-0.00253592
											4.62851	-0.00252685
											4.6282	-0.00249379
											4.6279	-0.00250741
											4.62759	-0.00250133
											4.62728	-0.00250621
											4.62698	-0.00249056
											4.62667	-0.00252222
											4.62637	-0.00252484
											4.62606	-0.00252822
											4.62576	-0.00252426
											4.62545	-0.00249631
											4.62515	-0.00253937
											4.62484	-0.00252414
											4.62453	-0.00253102
											4.62423	-0.00252295
											4.62392	-0.00251642
											4.62362	-0.00250363
											4.62331	-0.00254152
											4.62301	-0.00249633
											4.6227	-0.00246486
											4.6224	-0.00249573
											4.62209	-0.00251593
											4.62179	-0.00252899
											4.62148	-0.00252407
											4.62117	-0.00253704
											4.62087	-0.00252161
											4.62056	-0.0025496
											4.62026	-0.00249666
											4.61995	-0.00252967
											4.61965	-0.00251146
											4.61934	-0.0025314
											4.61903	-0.00254592
											4.61873	-0.00254796
											4.61842	-0.00249514
											4.61812	-0.00249561
											4.61781	-0.00252122
											4.61751	-0.00252166
											4.6172	-0.00250118
											4.6169	-0.00248927
											4.61659	-0.00253917
											4.61628	-0.00248607
											4.61598	-0.00251881
											4.61567	-0.002515
											4.61537	-0.00254082
											4.61506	-0.00253156
											4.61476	-0.0025131
											4.61445	-0.00250185
											4.61415	-0.00254288
											4.61384	-0.00254026
											4.61353	-0.00250323
											4.61323	-0.00249057
											4.61292	-0.00252707
											4.61262	-0.00249594
											4.61231	-0.00253128
											4.61201	-0.00253365
											4.6117	-0.00254758
											4.61139	-0.00250341
											4.61109	-0.00252426
											4.61078	-0.00251285
											4.61048	-0.00250265
											4.61017	-0.00253864
											4.60987	-0.00250815
											4.60956	-0.00251103
											4.60926	-0.00251523
											4.60895	-0.00253057
											4.60864	-0.00250697
											4.60834	-0.00250518
											4.60803	-0.00253623
											4.60773	-0.00255413
											4.60742	-0.00250467
											4.60712	-0.00250885
											4.60681	-0.00254647
											4.60651	-0.00250793
											4.6062	-0.00250939
											4.60589	-0.00249712
											4.60559	-0.0025197
											4.60528	-0.00251866
											4.60498	-0.00251943
											4.60467	-0.00252046
											4.60437	-0.00253411
											4.60406	-0.00250476
											4.60376	-0.00249902
											4.60345	-0.00252285
											4.60314	-0.00252459
											4.60284	-0.00252572
											4.60253	-0.00250193
											4.60223	-0.0025485
											4.60192	-0.00252675
											4.60162	-0.00252114
											4.60131	-0.00248782
											4.60101	-0.00250845
											4.6007	-0.00250903
											4.60039	-0.00253679
											4.60009	-0.00247962
											4.59978	-0.00251463
											4.59948	-0.00248299
											4.59917	-0.00251806
											4.59887	-0.0025246
											4.59856	-0.00249747
											4.59826	-0.00250397
											4.59795	-0.00252226
											4.59764	-0.00251922
											4.59734	-0.00247967
											4.59703	-0.00249586
											4.59673	-0.00250972
											4.59642	-0.00251278
											4.59612	-0.00253843
											4.59581	-0.00251416
											4.59551	-0.00253112
											4.5952	-0.00251261
											4.59489	-0.00250107
											4.59459	-0.00249035
											4.59428	-0.00247561
											4.59398	-0.00251523
											4.59367	-0.0025188
											4.59337	-0.00251761
											4.59306	-0.00252657
											4.59276	-0.00254148
											4.59245	-0.00250719
											4.59214	-0.0024815
											4.59184	-0.00253463
											4.59153	-0.00251302
											4.59123	-0.00248407
											4.59092	-0.00252057
											4.59062	-0.00253809
											4.59031	-0.00249643
											4.59	-0.00250171
											4.5897	-0.00255705
											4.58939	-0.00251191
											4.58909	-0.0025057
											4.58878	-0.00250533
											4.58848	-0.00251882
											4.58817	-0.00249729
											4.58787	-0.00252279
											4.58756	-0.00253147
											4.58725	-0.00250223
											4.58695	-0.00249564
											4.58664	-0.0024987
											4.58634	-0.00251743
											4.58603	-0.00250679
											4.58573	-0.00253099
											4.58542	-0.00249347
											4.58512	-0.00248025
											4.58481	-0.00252051
											4.58451	-0.00250414
											4.5842	-0.00250868
											4.58389	-0.00252313
											4.58359	-0.00250035
											4.58328	-0.00250626
											4.58298	-0.00251562
											4.58267	-0.00254307
											4.58237	-0.00252679
											4.58206	-0.00251575
											4.58175	-0.00251472
											4.58145	-0.00252277
											4.58114	-0.00252287
											4.58084	-0.00250405
											4.58053	-0.00252369
											4.58023	-0.00248808
											4.57992	-0.00251748
											4.57962	-0.00253772
											4.57931	-0.00251652
											4.579	-0.00252883
											4.5787	-0.00254342
											4.57839	-0.00252802
											4.57809	-0.00252944
											4.57778	-0.00252985
											4.57748	-0.00249822
											4.57717	-0.00249621
											4.57687	-0.00249069
											4.57656	-0.00254472
											4.57625	-0.00245404
											4.57595	-0.0025006
											4.57564	-0.00252119
											4.57534	-0.00252108
											4.57503	-0.00250636
											4.57473	-0.00250752
											4.57442	-0.00253468
											4.57412	-0.00254952
											4.57381	-0.00249345
											4.5735	-0.00251232
											4.5732	-0.00251363
											4.57289	-0.00251863
											4.57259	-0.00249499
											4.57228	-0.00251692
											4.57198	-0.00248545
											4.57167	-0.00246749
											4.57136	-0.00251138
											4.57106	-0.00251443
											4.57075	-0.00252211
											4.57045	-0.00248604
											4.57014	-0.0024948
											4.56984	-0.00250813
											4.56953	-0.00249371
											4.56923	-0.00250246
											4.56892	-0.00250981
											4.56861	-0.00254851
											4.56831	-0.00250348
											4.568	-0.00250165
											4.5677	-0.00252784
											4.56739	-0.00248163
											4.56709	-0.00250352
											4.56678	-0.00251547
											4.56648	-0.00254451
											4.56617	-0.00252065
											4.56586	-0.00255519
											4.56556	-0.00251674
											4.56525	-0.00253235
											4.56495	-0.00251081
											4.56464	-0.00248522
											4.56434	-0.00253499
											4.56403	-0.00253439
											4.56373	-0.00253147
											4.56342	-0.00246513
											4.56311	-0.00254045
											4.56281	-0.00251499
											4.5625	-0.00251148
											4.5622	-0.00252715
											4.56189	-0.00254159
											4.56159	-0.00250594
											4.56128	-0.0025217
											4.56098	-0.00252011
											4.56067	-0.00248446
											4.56037	-0.00249057
											4.56006	-0.00251012
											4.55975	-0.00250851
											4.55945	-0.00254154
											4.55914	-0.00250014
											4.55884	-0.00249488
											4.55853	-0.00252658
											4.55823	-0.00253328
											4.55792	-0.00251387
											4.55761	-0.00254597
											4.55731	-0.0024844
											4.557	-0.00249951
											4.5567	-0.00249967
											4.55639	-0.00252567
											4.55609	-0.00251875
											4.55578	-0.0025262
											4.55548	-0.00253682
											4.55517	-0.00252929
											4.55486	-0.00250295
											4.55456	-0.0025421
											4.55425	-0.00248864
											4.55395	-0.00248532
											4.55364	-0.00251283
											4.55334	-0.00250014
											4.55303	-0.00249689
											4.55272	-0.0025054
											4.55242	-0.00253087
											4.55211	-0.00251933
											4.55181	-0.00251669
											4.5515	-0.00251736
											4.5512	-0.0025386
											4.55089	-0.00253572
											4.55059	-0.0024919
											4.55028	-0.00250851
											4.54997	-0.00250618
											4.54967	-0.00251687
											4.54936	-0.00253029
											4.54906	-0.00252636
											4.54875	-0.00251708
											4.54845	-0.00252445
											4.54814	-0.00253752
											4.54784	-0.00254063
											4.54753	-0.00252765
											4.54723	-0.00252512
											4.54692	-0.00252761
											4.54661	-0.00248006
											4.54631	-0.00251028
											4.546	-0.00249664
											4.5457	-0.00253317
											4.54539	-0.00251092
											4.54509	-0.00252097
											4.54478	-0.00249653
											4.54447	-0.00248567
											4.54417	-0.00252266
											4.54386	-0.00250205
											4.54356	-0.00251973
											4.54325	-0.00256923
											4.54295	-0.00251046
											4.54264	-0.002515
											4.54234	-0.00251691
											4.54203	-0.0025066
											4.54172	-0.00250666
											4.54142	-0.00250582
											4.54111	-0.00253415
											4.54081	-0.00252631
											4.5405	-0.00253148
											4.5402	-0.00252066
											4.53989	-0.00251118
											4.53959	-0.0024998
											4.53928	-0.00255276
											4.53897	-0.0025467
											4.53867	-0.0025025
											4.53836	-0.00252916
											4.53806	-0.00253058
											4.53775	-0.00247748
											4.53745	-0.00249588
											4.53714	-0.00253759
											4.53684	-0.00252566
											4.53653	-0.00253264
											4.53622	-0.00249732
											4.53592	-0.00251885
											4.53561	-0.00252187
											4.53531	-0.00252797
											4.535	-0.00249719
											4.5347	-0.00250432
											4.53439	-0.00251168
											4.53408	-0.00252033
											4.53378	-0.00248542
											4.53347	-0.00249028
											4.53317	-0.00250933
											4.53286	-0.00251069
											4.53256	-0.0025056
											4.53225	-0.00252615
											4.53195	-0.00255826
											4.53164	-0.00254213
											4.53133	-0.00250447
											4.53103	-0.00251158
											4.53072	-0.00249001
											4.53042	-0.00253611
											4.53011	-0.00251283
											4.52981	-0.00252357
											4.5295	-0.00255218
											4.5292	-0.00251717
											4.52889	-0.00253375
											4.52858	-0.002523
											4.52828	-0.00250364
											4.52797	-0.00251704
											4.52767	-0.00250661
											4.52736	-0.00253065
											4.52706	-0.00251589
											4.52675	-0.00250304
											4.52645	-0.00252048
											4.52614	-0.00256232
											4.52583	-0.00252404
											4.52553	-0.00249663
											4.52522	-0.00252778
											4.52492	-0.00247908
											4.52461	-0.00252394
											4.52431	-0.00250203
											4.524	-0.00248958
											4.5237	-0.0025501
											4.52339	-0.002512
											4.52309	-0.00250925
											4.52278	-0.00246796
											4.52247	-0.0024861
											4.52217	-0.00250228
											4.52186	-0.00247306
											4.52156	-0.00249447
											4.52125	-0.00252288
											4.52095	-0.00253354
											4.52064	-0.00251389
											4.52033	-0.0025039
											4.52003	-0.00251576
											4.51972	-0.00253143
											4.51942	-0.00250849
											4.51911	-0.00252518
											4.51881	-0.00252326
											4.5185	-0.00252568
											4.5182	-0.00253174
											4.51789	-0.00251037
											4.51758	-0.00252481
											4.51728	-0.00252988
											4.51697	-0.00248414
											4.51667	-0.00252938
											4.51636	-0.0025243
											4.51606	-0.00252171
											4.51575	-0.00250943
											4.51544	-0.0024943
											4.51514	-0.00250794
											4.51483	-0.0025029
											4.51453	-0.00251593
											4.51422	-0.00248337
											4.51392	-0.00252657
											4.51361	-0.00253573
											4.51331	-0.00249308
											4.513	-0.00250275
											4.51269	-0.00250605
											4.51239	-0.00251662
											4.51208	-0.00253335
											4.51178	-0.00250974
											4.51147	-0.00250567
											4.51117	-0.00252462
											4.51086	-0.00253149
											4.51056	-0.00253058
											4.51025	-0.00252407
											4.50994	-0.00251656
											4.50964	-0.00249194
											4.50933	-0.00253573
											4.50903	-0.00250774
											4.50872	-0.00250639
											4.50842	-0.00252738
											4.50811	-0.00251286
											4.50781	-0.00252304
											4.5075	-0.00250183
											4.50719	-0.00249288
											4.50689	-0.0025238
											4.50658	-0.00250209
											4.50628	-0.00249149
											4.50597	-0.00249086
											4.50567	-0.00251785
											4.50536	-0.00250806
											4.50506	-0.00252009
											4.50475	-0.00249273
											4.50444	-0.00252202
											4.50414	-0.00254762
											4.50383	-0.00254045
											4.50353	-0.0025211
											4.50322	-0.00249522
											4.50292	-0.00249925
											4.50261	-0.00252999
											4.50231	-0.00252175
											4.502	-0.00253669
											4.50169	-0.00255183
											4.50139	-0.00253475
											4.50108	-0.00250527
											4.50078	-0.0024688
											4.50047	-0.00251111
											4.50017	-0.00252546
											4.49986	-0.00251351
											4.49956	-0.00250872
											4.49925	-0.00249613
											4.49894	-0.00251956
											4.49864	-0.0025243
											4.49833	-0.00250099
											4.49803	-0.00250985
											4.49772	-0.00251541
											4.49742	-0.00251845
											4.49711	-0.00252531
											4.4968	-0.0025193
											4.4965	-0.00251049
											4.49619	-0.00249883
											4.49589	-0.00251027
											4.49558	-0.00252598
											4.49528	-0.00253713
											4.49497	-0.00251229
											4.49467	-0.00250693
											4.49436	-0.00248333
											4.49405	-0.00250201
											4.49375	-0.0024989
											4.49344	-0.00249865
											4.49314	-0.00254724
											4.49283	-0.00251313
											4.49253	-0.00251892
											4.49222	-0.00248272
											4.49192	-0.00250555
											4.49161	-0.0025174
											4.4913	-0.00251644
											4.491	-0.00253761
											4.49069	-0.00247946
											4.49039	-0.00255677
											4.49008	-0.00252489
											4.48978	-0.00249519
											4.48947	-0.00248467
											4.48917	-0.00252524
											4.48886	-0.00253621
											4.48855	-0.00252476
											4.48825	-0.00251946
											4.48794	-0.00250436
											4.48764	-0.00250592
											4.48733	-0.00252654
											4.48703	-0.0025251
											4.48672	-0.00251731
											4.48642	-0.00251368
											4.48611	-0.00252193
											4.48581	-0.00255901
											4.4855	-0.00247915
											4.48519	-0.00251915
											4.48489	-0.00250534
											4.48458	-0.00249663
											4.48428	-0.00250395
											4.48397	-0.00252692
											4.48367	-0.00250129
											4.48336	-0.00250055
											4.48305	-0.00251214
											4.48275	-0.00249443
											4.48244	-0.00254409
											4.48214	-0.00252793
											4.48183	-0.00250484
											4.48153	-0.00254639
											4.48122	-0.00250593
											4.48092	-0.00250294
											4.48061	-0.00252411
											4.4803	-0.00249704
											4.48	-0.00252612
											4.47969	-0.00250203
											4.47939	-0.00250049
											4.47908	-0.00248638
											4.47878	-0.00250733
											4.47847	-0.00253049
											4.47816	-0.00250979
											4.47786	-0.00251747
											4.47755	-0.00250837
											4.47725	-0.00253044
											4.47694	-0.00251706
											4.47664	-0.00251035
											4.47633	-0.00253133
											4.47603	-0.00253143
											4.47572	-0.00249992
											4.47541	-0.00253452
											4.47511	-0.00250489
											4.4748	-0.00253878
											4.4745	-0.00252495
											4.47419	-0.00250623
											4.47389	-0.0024779
											4.47358	-0.0025273
											4.47328	-0.00254166
											4.47297	-0.00252137
											4.47266	-0.00251114
											4.47236	-0.00254016
											4.47205	-0.00253649
											4.47175	-0.00249969
											4.47144	-0.00249258
											4.47114	-0.00254679
											4.47083	-0.00249838
											4.47053	-0.00251355
											4.47022	-0.00248295
											4.46991	-0.00255033
											4.46961	-0.00252631
											4.4693	-0.00252329
											4.469	-0.00253827
											4.46869	-0.00249855
											4.46839	-0.002484
											4.46808	-0.00248825
											4.46778	-0.00251062
											4.46747	-0.00253241
											4.46716	-0.00250954
											4.46686	-0.00251579
											4.46655	-0.00252053
											4.46625	-0.00250754
											4.46594	-0.00250981
											4.46564	-0.00251283
											4.46533	-0.00248105
											4.46503	-0.00254105
											4.46472	-0.00251434
											4.46441	-0.00253815
											4.46411	-0.00252487
											4.4638	-0.00254261
											4.4635	-0.00252363
											4.46319	-0.00253727
											4.46289	-0.00249341
											4.46258	-0.00254268
											4.46228	-0.00251162
											4.46197	-0.00253312
											4.46166	-0.00253656
											4.46136	-0.00252642
											4.46105	-0.00253272
											4.46075	-0.00254848
											4.46044	-0.00250877
											4.46014	-0.00253295
											4.45983	-0.00250579
											4.45953	-0.00249883
											4.45922	-0.00253063
											4.45891	-0.00252186
											4.45861	-0.00250904
											4.4583	-0.00251081
											4.458	-0.00252498
											4.45769	-0.00252727
											4.45739	-0.00251132
											4.45708	-0.00253071
											4.45677	-0.00253594
											4.45647	-0.00249556
											4.45616	-0.00250967
											4.45586	-0.00253487
											4.45555	-0.00248973
											4.45525	-0.00249952
											4.45494	-0.0025321
											4.45464	-0.00250212
											4.45433	-0.00249274
											4.45402	-0.00249888
											4.45372	-0.00252157
											4.45341	-0.0025375
											4.45311	-0.00254392
											4.4528	-0.0025264
											4.4525	-0.00251299
											4.45219	-0.00250675
											4.45189	-0.00251575
											4.45158	-0.0025334
											4.45127	-0.00252654
											4.45097	-0.00249819
											4.45066	-0.00250775
											4.45036	-0.00253101
											4.45005	-0.00248816
											4.44975	-0.00252623
											4.44944	-0.00250062
											4.44914	-0.00253802
											4.44883	-0.00250048
											4.44853	-0.00251495
											4.44822	-0.00251905
											4.44791	-0.00249156
											4.44761	-0.00250763
											4.4473	-0.00254804
											4.447	-0.00254345
											4.44669	-0.00251989
											4.44639	-0.00249692
											4.44608	-0.00252575
											4.44577	-0.00253779
											4.44547	-0.00251579
											4.44516	-0.00252606
											4.44486	-0.00250537
											4.44455	-0.00251951
											4.44425	-0.002551
											4.44394	-0.00251448
											4.44364	-0.00252923
											4.44333	-0.00249517
											4.44302	-0.0025086
											4.44272	-0.00256111
											4.44241	-0.00251734
											4.44211	-0.00256476
											4.4418	-0.00253751
											4.4415	-0.00251881
											4.44119	-0.00251263
											4.44089	-0.00249821
											4.44058	-0.00252235
											4.44027	-0.00254221
											4.43997	-0.00252979
											4.43966	-0.00252443
											4.43936	-0.00251845
											4.43905	-0.0024944
											4.43875	-0.00252895
											4.43844	-0.00250116
											4.43813	-0.00253833
											4.43783	-0.00251494
											4.43752	-0.00249831
											4.43722	-0.00252716
											4.43691	-0.00247807
											4.43661	-0.00250714
											4.4363	-0.00252725
											4.436	-0.00251565
											4.43569	-0.00249788
											4.43538	-0.00252721
											4.43508	-0.00250325
											4.43477	-0.00254315
											4.43447	-0.00252514
											4.43416	-0.00251343
											4.43386	-0.00251348
											4.43355	-0.00252921
											4.43325	-0.00252933
											4.43294	-0.0025272
											4.43263	-0.0025115
											4.43233	-0.00251144
											4.43202	-0.00250809
											4.43172	-0.00251317
											4.43141	-0.00251722
											4.43111	-0.00254759
											4.4308	-0.0025356
											4.4305	-0.00251948
											4.43019	-0.00250243
											4.42988	-0.00252935
											4.42958	-0.00249698
											4.42927	-0.00252756
											4.42897	-0.00251276
											4.42866	-0.0025247
											4.42836	-0.0025164
											4.42805	-0.00250834
											4.42775	-0.00250343
											4.42744	-0.00250738
											4.42713	-0.00249055
											4.42683	-0.00251626
											4.42652	-0.00249072
											4.42622	-0.00251184
											4.42591	-0.00248965
											4.42561	-0.00250977
											4.4253	-0.00250458
											4.425	-0.00249147
											4.42469	-0.00249807
											4.42439	-0.00252154
											4.42408	-0.0025068
											4.42377	-0.002517
											4.42347	-0.0025175
											4.42316	-0.0024986
											4.42286	-0.00251215
											4.42255	-0.00250346
											4.42225	-0.00249778
											4.42194	-0.00255628
											4.42163	-0.00250924
											4.42133	-0.00252634
											4.42102	-0.00253772
											4.42072	-0.00250309
											4.42041	-0.00252409
											4.42011	-0.00247401
											4.4198	-0.00249073
											4.41949	-0.00253346
											4.41919	-0.00253178
											4.41888	-0.00251066
											4.41858	-0.00252159
											4.41827	-0.00252387
											4.41797	-0.00251377
											4.41766	-0.00249949
											4.41736	-0.0025073
											4.41705	-0.00254102
											4.41674	-0.00251814
											4.41644	-0.00254256
											4.41613	-0.00250848
											4.41583	-0.00254113
											4.41552	-0.00249677
											4.41522	-0.00250941
											4.41491	-0.002525
											4.41461	-0.00250913
											4.4143	-0.00254521
											4.41399	-0.00251526
											4.41369	-0.00250756
											4.41338	-0.00253438
											4.41308	-0.00249728
											4.41277	-0.00252981
											4.41247	-0.00253208
											4.41216	-0.00252194
											4.41186	-0.00249616
											4.41155	-0.00251175
											4.41125	-0.00248295
											4.41094	-0.00251844
											4.41063	-0.00252995
											4.41033	-0.00249898
											4.41002	-0.00250021
											4.40972	-0.00249603
											4.40941	-0.00253041
											4.40911	-0.00250479
											4.4088	-0.0025042
											4.40849	-0.00254477
											4.40819	-0.00254276
											4.40788	-0.00249954
											4.40758	-0.00251884
											4.40727	-0.00249539
											4.40697	-0.00251384
											4.40666	-0.00253148
											4.40636	-0.00249594
											4.40605	-0.00250829
											4.40574	-0.00254402
											4.40544	-0.00250839
											4.40513	-0.00254259
											4.40483	-0.00253397
											4.40452	-0.00247902
											4.40422	-0.00251789
											4.40391	-0.00249573
											4.40361	-0.00250686
											4.4033	-0.00251126
											4.40299	-0.00253456
											4.40269	-0.00251898
											4.40238	-0.00254196
											4.40208	-0.00250868
											4.40177	-0.00248597
											4.40147	-0.00252489
											4.40116	-0.00249781
											4.40085	-0.00250605
											4.40055	-0.00252883
											4.40024	-0.00253254
											4.39994	-0.00249156
											4.39963	-0.00253559
											4.39933	-0.0025468
											4.39902	-0.00253858
											4.39872	-0.00251078
											4.39841	-0.00250017
											4.3981	-0.00252724
											4.3978	-0.00251085
											4.39749	-0.00249212
											4.39719	-0.00250893
											4.39688	-0.00251017
											4.39658	-0.00250796
											4.39627	-0.0025253
											4.39597	-0.00250519
											4.39566	-0.00257711
											4.39535	-0.00250212
											4.39505	-0.0025036
											4.39474	-0.00252317
											4.39444	-0.00254189
											4.39413	-0.00250312
											4.39383	-0.00249441
											4.39352	-0.00251889
											4.39322	-0.00253028
											4.39291	-0.0025375
											4.3926	-0.00252028
											4.3923	-0.00253076
											4.39199	-0.00249928
											4.39169	-0.00252776
											4.39138	-0.00251495
											4.39108	-0.0025338
											4.39077	-0.00250733
											4.39047	-0.00252234
											4.39016	-0.00253779
											4.38985	-0.00252094
											4.38955	-0.00250384
											4.38924	-0.00253473
											4.38894	-0.00250941
											4.38863	-0.00251439
											4.38833	-0.00248255
											4.38802	-0.00254776
											4.38772	-0.00252046
											4.38741	-0.00248859
											4.38711	-0.00255752
											4.3868	-0.00253527
											4.38649	-0.00252367
											4.38619	-0.00250952
											4.38588	-0.00251674
											4.38558	-0.0025439
											4.38527	-0.002473
											4.38497	-0.00251856
											4.38466	-0.00256005
											4.38435	-0.00250603
											4.38405	-0.0024899
											4.38374	-0.00252778
											4.38344	-0.00251023
											4.38313	-0.00246806
											4.38283	-0.00249873
											4.38252	-0.00252128
											4.38221	-0.00253811
											4.38191	-0.00251861
											4.3816	-0.00254323
											4.3813	-0.00251991
											4.38099	-0.00255542
											4.38069	-0.00254051
											4.38038	-0.00250989
											4.38008	-0.00252879
											4.37977	-0.00249662
											4.37946	-0.00253008
											4.37916	-0.00248823
											4.37885	-0.00247841
											4.37855	-0.00250443
											4.37824	-0.00250568
											4.37794	-0.00254616
											4.37763	-0.00252327
											4.37733	-0.00253801
											4.37702	-0.002501
											4.37671	-0.00253559
											4.37641	-0.00253022
											4.3761	-0.00252284
											4.3758	-0.00253911
											4.37549	-0.00251193
											4.37519	-0.00252558
											4.37488	-0.00251833
											4.37458	-0.00249437
											4.37427	-0.0025429
											4.37396	-0.00251571
											4.37366	-0.00252583
											4.37335	-0.00252239
											4.37305	-0.00250853
											4.37274	-0.00251321
											4.37244	-0.00246997
											4.37213	-0.00250818
											4.37183	-0.00249646
											4.37152	-0.0025258
											4.37121	-0.00249463
											4.37091	-0.00251567
											4.3706	-0.00251661
											4.3703	-0.00253296
											4.36999	-0.00250348
											4.36969	-0.00252688
											4.36938	-0.00248728
											4.36908	-0.00253825
											4.36877	-0.00251819
											4.36846	-0.00250527
											4.36816	-0.00249995
											4.36785	-0.00249862
											4.36755	-0.00254214
											4.36724	-0.00254105
											4.36694	-0.00253694
											4.36663	-0.00254852
											4.36633	-0.00246271
											4.36602	-0.00254909
											4.36571	-0.00246518
											4.36541	-0.00252217
											4.3651	-0.00249686
[truncated: 17,640 more rows]
[truncated: 9 more columns]

## Sheet: figure 3
Figure 3a			Figure 3b		Figure 3c
x	y	sample	y	x	x	y
0	2.09989	UDSH@LPSC	2	5	Ref.7	-11
0	1.90964	UDSH@LPSC	1.7	30	Ref.5	-1.94
0	2.31518	UDSH@LPSC	3.06	30	Ref.6	-1.7
5 hr	1.75727	UDSH@LPSC	2.1	60	Ref.4	-1.325
5 hr	1.73949	UDSH@LPSC	0.39	60	Ref.1	-1.16
5 hr	1.94053	UDSH@LPSC	0.015	120	Ref.8	-0.830975
1 day	1.46992	UDSH@LPSC	1.75	2	Ref.3	-0.7
1 day	1.50761	UDSH@LPSC	2.5	30	Ref.2	-0.57
1 day	1.47084	UDSH@LPSC	1	2880	This Work	-0.014
2 days	1.08883	UDSH@LPSC
2 days	1.06988	UDSH@LPSC
2 days	1.10711	UDSH@LPSC
3 days	0.982196	UDSH@LPSC
3 days	0.974114	UDSH@LPSC
3 days	0.402015	UDSH@LPSC
0	2.53544	LPSC
0	2.51259	LPSC
0	2.42286	LPSC
5 hr	0.183733	LPSC
5 hr	0.190957	LPSC
5 hr	0.188445	LPSC
1 day	0.143218	LPSC
1 day	0.122985	LPSC
1 day	0.154621	LPSC
2 days	0.0561907	LPSC
2 days	0.0540208	LPSC
2 days	0.168736	LPSC
3 days	0.00082919	LPSC
3 days	0.00077175	LPSC
3 days	0.00071954	LPSC

## Sheet: figure 4
Figure 4a												Figure 4b									Figure 4c
LPSC		LPSC 1D air		LPSC 3D air		UDSH@LPSC		UDSH@LPSC 1D air		UDSH@LPSC 3D air		LPSC		LPSC 1D air		UDSH@LPSC 1D air		UDSH@LPSC 3D air			LPSC 1D air																	LPSC 3D air										UDSH@LPSC 1D air
x	y	x	y	x	y	x	y	x	y	x	y	x	y	x	y	x	y	x	y		x	raw	x	fit	x	peak 1	x	peak 2	x	peak 3	x	peak 4	x	peak 5	x	peak 6	Background_1: S 2p	x	raw	peak 1	peak 2	peak 3	peak 4	peak 5	peak 6	Background_1: S 2p	fit	x	raw
10.0017	0.276871	10.0017	0.511461	10.0017	0.424013	10.0017	0.28763	10.0017	0.281351	10.0017	0.303632	470.238	0.374126	470.321	0.156672	470.582	0.113854	470.582	0.152616		170.02	2144	170.02	2113.45	170.02	2113.44	170.02	2113.44	170.02	1976.9	170.02	1979.03	170.07	2113.44	170.07	2113.44	2113.44	170.008	2566	2582.8	2582.8	2582.8	2583.12	2582.8	2582.8	2582.8	2583.12	170.01	1874
10.022	0.272619	10.022	0.509022	10.022	0.431445	10.022	0.279824	10.022	0.287497	10.022	0.305069	469.182	0.377645	468.745	0.161308	469.006	0.115683	469.006	0.15281		169.92	2156	169.92	2089.85	169.92	2089.84	169.92	2089.84	169.92	1968.79	169.92	1972.57	169.97	2089.84	169.97	2089.84	2089.84	169.908	2528	2567.2	2567.2	2567.2	2567.86	2567.2	2567.2	2567.2	2567.86	169.91	1918
10.0423	0.276809	10.0423	0.504511	10.0423	0.435802	10.0423	0.289899	10.0423	0.292153	10.0423	0.294421	468.127	0.377204	467.169	0.153815	467.43	0.111961	467.43	0.150576		169.82	2020	169.82	2061.47	169.82	2061.44	169.82	2061.44	169.82	1953.83	169.82	1960.29	169.87	2061.44	169.87	2061.44	2061.44	169.809	2606	2574.4	2574.4	2574.4	2575.7	2574.4	2574.4	2574.4	2575.7	169.81	1856
10.0625	0.273182	10.0625	0.512558	10.0625	0.434008	10.0625	0.29597	10.0625	0.287621	10.0625	0.303371	467.071	0.371976	465.592	0.15845	465.853	0.101764	465.853	0.151208		169.72	2012	169.72	2031.51	169.72	2031.44	169.72	2031.44	169.72	1938.15	169.72	1948.72	169.77	2031.44	169.77	2031.44	2031.44	169.708	2538	2568.4	2568.4	2568.4	2570.91	2568.4	2568.4	2568.4	2570.91	169.71	1794
10.0828	0.271244	10.0828	0.510607	10.0828	0.43183	10.0828	0.290633	10.0828	0.29774	10.0828	0.298863	466.015	0.376749	464.016	0.160868	464.277	0.119318	464.277	0.149418		169.62	2022	169.62	2004.54	169.62	2004.4	169.62	2004.4	169.62	1922.14	169.62	1938.69	169.67	2004.4	169.67	2004.4	2004.4	169.608	2634	2582.4	2582.4	2582.4	2587.08	2582.4	2582.4	2582.4	2587.08	169.61	1802
10.1031	0.273119	10.1031	0.495733	10.1031	0.425551	10.1031	0.282026	10.1031	0.280358	10.1031	0.304089	464.959	0.373574	462.438	0.158973	462.699	0.0980264	462.699	0.148509		169.52	1994	169.52	2002.3	169.52	2002	169.52	2002	169.52	1906.16	169.52	1930.9	169.57	2002	169.57	2002	2002	169.508	2536	2587.6	2587.6	2587.6	2596.04	2587.6	2587.6	2587.6	2596.04	169.51	1740
10.1233	0.272557	10.1233	0.517191	10.1233	0.433496	10.1233	0.29944	10.1233	0.282841	10.1233	0.294878	463.902	0.37901	460.861	0.155448	461.122	0.0989324	461.122	0.143413		169.42	1974	169.42	1998.27	169.42	1997.67	169.42	1997.67	169.42	1886.31	169.42	1921.52	169.47	1997.67	169.47	1997.67	1997.67	169.408	2598	2596.8	2596.8	2596.81	2611.63	2596.8	2596.8	2596.8	2611.64	169.41	1794
10.1436	0.278372	10.1436	0.517557	10.1436	0.451179	10.1436	0.27969	10.1436	0.286069	10.1436	0.293245	462.846	0.378478	459.283	0.15903	459.544	0.101688	459.544	0.150655		169.32	2008	169.32	1992.45	169.32	1991.3	169.32	1991.3	169.32	1867.51	169.32	1915.04	169.37	1991.3	169.37	1991.3	1991.3	169.309	2632	2595.21	2595.21	2595.23	2620.42	2595.21	2595.21	2595.21	2620.44	169.31	1662
10.1638	0.278309	10.1638	0.507803	10.1638	0.443875	10.1638	0.289432	10.1638	0.279675	10.1638	0.303763	461.789	0.377742	457.705	0.162495	457.966	0.0988956	457.966	0.147104		169.22	2046	169.22	1979.03	169.22	1976.9	169.22	1976.9	169.22	1850.87	169.22	1911.46	169.27	1976.9	169.27	1976.9	1976.9	169.208	2584	2613.32	2613.32	2613.36	2654.81	2613.32	2613.32	2613.32	2654.85	169.21	1634
10.1841	0.275996	10.1841	0.521214	10.1841	0.432471	10.1841	0.288698	10.1841	0.277936	10.1841	0.2971	460.732	0.379075	456.127	0.162698	456.388	0.0979535	456.388	0.1506		169.12	2032	169.12	1972.58	169.12	1968.79	169.12	1968.79	169.12	1830.98	169.12	1903.51	169.17	1968.79	169.17	1968.79	1968.79	169.108	2872	2618.11	2618.11	2618.19	2684.41	2618.11	2618.11	2618.11	2684.49	169.11	1726
10.2044	0.272744	10.2044	0.520239	10.2044	0.459124	10.2044	0.292768	10.2044	0.282282	10.2044	0.300954	459.675	0.379189	454.548	0.158359	454.809	0.100706	454.809	0.149912		169.02	1922	169.02	1960.29	169.02	1953.83	169.02	1953.83	169.02	1822.06	169.02	1903.13	169.07	1953.83	169.07	1953.83	1953.83	169.008	2840	2615.84	2615.84	2616.04	2718.35	2615.84	2615.84	2615.84	2718.55	169.01	1744
10.2246	0.27337	10.2246	0.515484	10.2246	0.4408	10.2246	0.286096	10.2246	0.274212	10.2246	0.290567	458.617	0.379063	452.969	0.167876	453.231	0.112696	453.231	0.155605		168.92	1980	168.92	1948.73	168.92	1938.14	168.92	1938.14	168.92	1811.99	168.92	1896.05	168.97	1938.14	168.97	1938.14	1938.14	168.908	2828	2623.12	2623.12	2623.53	2776.27	2623.12	2623.12	2623.12	2776.69	168.91	1704
10.2449	0.277621	10.2449	0.528286	10.2449	0.461814	10.2449	0.298038	10.2449	0.285883	10.2449	0.305069	457.56	0.38176	451.39	0.165982	451.651	0.121911	451.651	0.158657		168.82	1990	168.82	1938.7	168.82	1922.12	168.82	1922.12	168.82	1799.31	168.82	1879.34	168.87	1922.12	168.87	1922.12	1922.12	168.809	2948	2621.77	2621.77	2622.63	2843.02	2621.77	2621.77	2621.77	2843.88	168.81	1678
10.2652	0.270681	10.2652	0.539868	10.2652	0.464249	10.2652	0.293034	10.2652	0.288925	10.2652	0.307029	456.502	0.382002	449.811	0.165951	450.072	0.114501	450.072	0.161928		168.72	1976	168.72	1930.93	168.72	1906.12	168.72	1906.12	168.72	1787.01	168.72	1855.86	168.77	1906.12	168.77	1906.12	1906.12	168.708	2996	2619.27	2619.27	2621.01	2927.51	2619.27	2619.27	2619.27	2929.25	168.71	1580
10.2854	0.278247	10.2854	0.525482	10.2854	0.446438	10.2854	0.290633	10.2854	0.286007	10.2854	0.301215	455.444	0.3842	448.231	0.17069	448.492	0.118172	448.492	0.165857		168.62	1910	168.62	1921.6	168.62	1886.23	168.62	1886.23	168.62	1777.54	168.62	1828.83	168.67	1886.23	168.67	1886.23	1886.23	168.608	3122	2617.04	2617.04	2620.45	3030.14	2617.04	2617.04	2617.04	3033.55	168.61	1528
10.3057	0.281936	10.3057	0.520239	10.3057	0.43388	10.3057	0.284761	10.3057	0.285448	10.3057	0.299125	454.385	0.384645	446.651	0.1738	446.912	0.118151	446.912	0.166705		168.52	1842	168.52	1915.22	168.52	1867.33	168.52	1867.33	168.52	1770.97	168.52	1799.58	168.57	1867.33	168.57	1867.33	1867.33	168.508	3168	2614.43	2614.43	2620.89	3146.02	2614.43	2614.43	2614.43	3152.48	168.51	1616
10.326	0.271494	10.326	0.536455	10.326	0.433496	10.326	0.30044	10.326	0.27626	10.326	0.29919	453.327	0.383504	445.07	0.181095	445.332	0.126434	445.332	0.179428		168.42	1834	168.42	1911.84	168.42	1850.48	168.42	1850.48	168.42	1767.34	168.42	1769.25	168.47	1850.48	168.47	1850.48	1850.48	168.408	3334	2611.45	2611.45	2623.35	3266.25	2611.45	2611.45	2611.45	3278.15	168.41	1626
10.3462	0.274933	10.3462	0.52219	10.3462	0.43593	10.3462	0.291633	10.3462	0.279364	10.3462	0.301803	452.268	0.384428	443.49	0.189783	443.751	0.135638	443.751	0.181153		168.32	1878	168.32	1904.29	168.32	1830.19	168.32	1830.19	168.32	1773.45	168.32	1745.54	168.37	1830.19	168.37	1830.19	1830.19	168.309	3310	2608.46	2608.46	2629.73	3378.3	2608.46	2608.46	2608.46	3399.57	168.31	1498
10.3665	0.279435	10.3665	0.547549	10.3665	0.445797	10.3665	0.291633	10.3665	0.282903	10.3665	0.301868	451.21	0.388025	441.909	0.196723	442.17	0.143916	442.17	0.189911		168.22	1954	168.22	1904.69	168.22	1820.51	168.22	1820.51	168.22	1783.38	168.22	1723.42	168.27	1820.51	168.27	1820.51	1820.51	168.208	3338	2605.56	2605.56	2642.34	3467.18	2605.56	2605.56	2605.56	3503.96	168.21	1504
10.3867	0.275245	10.3867	0.528773	10.3867	0.452845	10.3867	0.292768	10.3867	0.279799	10.3867	0.305265	450.151	0.385519	440.327	0.212612	440.589	0.143889	440.589	0.192733		168.12	1900	168.12	1899	168.12	1809.04	168.12	1809.04	168.12	1796.96	168.12	1704.13	168.17	1809.04	168.17	1809.04	1809.04	168.108	3400	2602.92	2602.92	2664.68	3518.26	2602.92	2602.92	2602.92	3580.02	168.11	1510
10.407	0.27906	10.407	0.526091	10.407	0.444131	10.407	0.288164	10.407	0.280482	10.407	0.292657	449.092	0.393482	438.746	0.230819	439.008	0.162306	439.008	0.222798		168.02	1866	168.02	1884.73	168.02	1793.93	168.02	1793.93	168.02	1811.72	168.02	1687.64	168.07	1793.93	168.07	1793.93	1793.93	168.008	3380	2599.76	2599.76	2700.33	3522.28	2599.76	2599.76	2599.76	3622.86	168.01	1606
10.4273	0.278684	10.4273	0.537064	10.4273	0.45246	10.4273	0.289698	10.4273	0.275515	10.4273	0.298275	448.032	0.391677	437.164	0.262499	437.426	0.190858	437.426	0.24121		167.92	1816	167.92	1865.29	167.92	1777.58	167.92	1777.58	167.92	1824.22	167.92	1674.07	167.97	1777.58	167.97	1777.58	1777.58	167.908	3382	2596.77	2596.77	2755.2	3478.68	2596.77	2596.77	2596.77	3637.11	167.91	1626
10.4475	0.281623	10.4475	0.543404	10.4475	0.47245	10.4475	0.281158	10.4475	0.284889	10.4475	0.292723	446.973	0.391824	435.582	0.303926	435.844	0.236914	435.844	0.279823		167.82	1874	167.82	1844.66	167.82	1761.72	167.82	1761.72	167.82	1824	167.82	1656.75	167.87	1761.72	167.87	1761.72	1761.72	167.809	3508	2593.45	2593.45	2835.03	3393.11	2593.45	2593.45	2593.45	3634.7	167.81	1476
10.4678	0.277184	10.4678	0.541575	10.4678	0.453357	10.4678	0.296771	10.4678	0.283151	10.4678	0.299517	445.913	0.394956	433.999	0.363807	434.261	0.313369	434.261	0.337964		167.72	1814	167.72	1825.01	167.72	1745.54	167.72	1745.54	167.72	1814.35	167.72	1641.76	167.77	1745.54	167.77	1745.54	1745.54	167.708	3590	2590.47	2590.47	2947.01	3280.36	2590.47	2590.47	2590.47	3636.9	167.71	1520
10.4881	0.274995	10.4881	0.526091	10.4881	0.451691	10.4881	0.305645	10.4881	0.284703	10.4881	0.295793	444.853	0.395802	432.417	0.459087	432.678	0.379658	432.678	0.423749		167.62	1928	167.62	1808.38	167.62	1728.21	167.62	1728.21	167.62	1786.72	167.62	1621.18	167.67	1728.21	167.67	1728.21	1728.21	167.608	3650	2588.29	2588.29	3095.84	3155.88	2588.29	2588.29	2588.29	3663.42	167.61	1550
10.5083	0.276871	10.5083	0.546574	10.5083	0.469887	10.5083	0.291767	10.5083	0.286317	10.5083	0.300758	443.793	0.40232	430.834	0.595436	431.095	0.527	431.095	0.539793		167.52	1848	167.52	1802.98	167.52	1716.02	167.52	1716.02	167.52	1752.58	167.52	1604.61	167.57	1716.02	167.57	1716.02	1716.02	167.508	3716	2586.41	2586.41	3282.55	3033.03	2586.41	2586.41	2586.41	3729.17	167.51	1500
10.5286	0.279935	10.5286	0.554621	10.5286	0.454895	10.5286	0.294169	10.5286	0.28967	10.5286	0.287954	442.732	0.406368	429.25	0.761687	429.512	0.712974	429.512	0.708251		167.42	1780	167.42	1803.58	167.42	1703.22	167.42	1703.22	167.42	1707.64	167.42	1583.85	167.47	1703.22	167.47	1703.22	1703.22	167.408	3906	2584.32	2584.32	3502.91	2921.45	2584.32	2584.32	2584.32	3840.04	167.41	1482
10.5489	0.273307	10.5489	0.550841	10.5489	0.464377	10.5489	0.300374	10.5489	0.28042	10.5489	0.289391	441.672	0.408483	427.667	0.924856	427.929	0.868487	427.929	0.908683		167.32	1814	167.32	1810.14	167.32	1690.95	167.32	1690.95	167.32	1662.72	167.32	1565.33	167.37	1690.95	167.37	1690.95	1690.95	167.309	4064	2582.22	2582.22	3744.13	2826.85	2582.22	2582.22	2582.22	3988.76	167.31	1430
10.5691	0.280873	10.5691	0.538893	10.5691	0.455792	10.5691	0.293301	10.5691	0.28967	10.5691	0.296054	440.611	0.413651	426.083	1	426.345	1	426.345	1		167.22	1780	167.22	1819.93	167.22	1679.42	167.22	1679.42	167.22	1610.56	167.22	1538.2	167.27	1679.42	167.27	1679.42	1679.42	167.208	4334	2578.48	2578.48	3983.92	2749.65	2578.48	2578.48	2578.48	4155.09	167.21	1428
10.5894	0.279497	10.5894	0.539015	10.5894	0.461302	10.5894	0.292034	10.5894	0.275267	10.5894	0.292265	439.55	0.42176	424.498	0.956767	424.761	0.890259	424.761	0.9634		167.12	1880	167.12	1829.13	167.12	1669.16	167.12	1669.16	167.12	1568.64	167.12	1517.65	167.17	1669.16	167.17	1669.16	1669.16	167.108	4472	2572.63	2572.63	4192.93	2688.32	2572.63	2572.63	2572.63	4308.62	167.11	1496
10.6096	0.280873	10.6096	0.555109	10.6096	0.456817	10.6096	0.294169	10.6096	0.286131	10.6096	0.298733	438.489	0.429002	422.914	0.886056	423.176	0.76951	423.176	0.859267		167.02	1792	167.02	1826.82	167.02	1653.93	167.02	1653.93	167.02	1538.67	167.02	1504.44	167.07	1653.93	167.07	1653.93	1653.93	167.008	4524	2565.24	2565.24	4341.51	2640.77	2565.24	2565.24	2565.24	4417.03	167.01	1470
10.6299	0.276246	10.6299	0.546818	10.6299	0.458995	10.6299	0.288364	10.6299	0.283027	10.6299	0.303828	437.427	0.437198	421.329	0.851904	421.591	0.606477	421.591	0.68325		166.92	1756	166.92	1815.9	166.92	1640.21	166.92	1640.21	166.92	1493.58	166.92	1471.63	166.97	1640.21	166.97	1640.21	1640.21	166.908	4272	2556.31	2556.31	4405.01	2604.05	2556.31	2556.31	2556.31	4452.75	166.91	1414
10.6502	0.279685	10.6502	0.559376	10.6502	0.460149	10.6502	0.2919	10.6502	0.280047	10.6502	0.301084	436.366	0.448646	419.744	0.908107	420.006	0.495947	420.006	0.554434		166.82	1812	166.82	1787.54	166.82	1620.37	166.82	1620.37	166.82	1457.88	166.82	1444.43	166.87	1620.37	166.87	1620.37	1620.37	166.809	4352	2546.93	2546.93	4370.47	2576.2	2546.93	2546.93	2546.93	4399.74	166.81	1358
10.6704	0.278809	10.6704	0.555718	10.6704	0.458995	10.6704	0.289098	10.6704	0.283151	10.6704	0.289065	435.304	0.46235	418.158	0.97495	418.421	0.420418	418.421	0.466873		166.72	1832	166.72	1752.99	166.72	1604.19	166.72	1604.19	166.72	1445.13	166.72	1437.23	166.77	1604.19	166.77	1604.19	1604.19	166.708	4074	2538.31	2538.31	4244.43	2555.68	2538.31	2538.31	2538.31	4261.8	166.71	1390
10.6907	0.278184	10.6907	0.543648	10.6907	0.481548	10.6907	0.296437	10.6907	0.284641	10.6907	0.292657	434.242	0.485184	416.573	0.896402	416.835	0.368832	416.835	0.417697		166.62	1784	166.62	1707.85	166.62	1583.65	166.62	1583.65	166.62	1432.48	166.62	1428.03	166.67	1583.65	166.67	1583.65	1583.65	166.608	3986	2529.15	2529.15	4045.8	2539.13	2529.15	2529.15	2529.15	4055.78	166.61	1390
10.711	0.276121	10.711	0.554987	10.711	0.477832	10.711	0.299173	10.711	0.273529	10.711	0.295466	433.18	0.510951	414.987	0.688896	415.249	0.289676	415.249	0.340932		166.52	1608	166.52	1662.81	166.52	1565.24	166.52	1565.24	166.52	1421.61	166.52	1419.2	166.57	1565.24	166.57	1565.24	1565.24	166.508	3774	2528.66	2528.66	3811.97	2534.25	2528.66	2528.66	2528.66	3817.55	166.51	1400
10.7312	0.273057	10.7312	0.560351	10.7312	0.460917	10.7312	0.2919	10.7312	0.284145	10.7312	0.292331	432.117	0.546684	413.4	0.511361	413.663	0.251006	413.663	0.291358		166.42	1536	166.42	1610.61	166.42	1538.16	166.42	1538.16	166.42	1427.66	166.42	1426.4	166.47	1538.16	166.47	1538.16	1538.16	166.408	3636	2528.15	2528.15	3564.93	2531.18	2528.15	2528.15	2528.15	3567.96	166.41	1332
10.7515	0.275746	10.7515	0.557425	10.7515	0.467196	10.7515	0.295903	10.7515	0.287807	10.7515	0.294095	431.055	0.588724	411.814	0.396106	412.076	0.203157	412.076	0.247061		166.32	1534	166.32	1568.65	166.32	1517.63	166.32	1517.63	166.32	1434.23	166.32	1433.6	166.37	1517.63	166.37	1517.63	1517.63	166.309	3450	2528.17	2528.17	3330.2	2529.75	2528.17	2528.17	2528.17	3331.78	166.31	1328
10.7718	0.272557	10.7718	0.559985	10.7718	0.464121	10.7718	0.283427	10.7718	0.289608	10.7718	0.300562	429.992	0.643606	410.227	0.325027	410.49	0.186576	410.49	0.229934		166.22	1478	166.22	1538.68	166.22	1504.43	166.22	1504.43	166.22	1435.5	166.22	1435.2	166.27	1504.43	166.27	1504.43	1504.43	166.208	3274	2521.55	2521.55	3117.22	2522.36	2521.55	2521.55	2521.55	3118.02	166.21	1326
10.792	0.284312	10.792	0.548769	10.792	0.464762	10.792	0.290766	10.792	0.276695	10.792	0.30226	428.929	0.72322	408.64	0.277483	408.902	0.171838	408.902	0.211499		166.12	1466	166.12	1493.58	166.12	1471.63	166.12	1471.63	166.12	1424.94	166.12	1424.8	166.17	1471.63	166.17	1471.63	1471.63	166.108	3020	2516.1	2516.1	2942.23	2516.5	2516.1	2516.1	2516.1	2942.63	166.11	1346
10.8123	0.27931	10.8123	0.558157	10.8123	0.454767	10.8123	0.294702	10.8123	0.282965	10.8123	0.293441	427.866	0.806353	407.052	0.243042	407.315	0.148837	407.315	0.200078		166.02	1546	166.02	1457.89	166.02	1444.43	166.02	1444.43	166.02	1403.66	166.02	1403.6	166.07	1444.43	166.07	1444.43	1444.43	166.008	2932	2499.38	2499.38	2793.28	2499.57	2499.38	2499.38	2499.38	2793.47	166.01	1314
10.8325	0.286688	10.8325	0.563765	10.8325	0.468478	10.8325	0.291366	10.8325	0.27893	10.8325	0.295336	426.803	0.8978	405.464	0.221001	405.727	0.130438	405.727	0.177497		165.92	1372	165.92	1445.13	165.92	1437.23	165.92	1437.23	165.92	1382.43	165.92	1382.4	165.97	1437.23	165.97	1437.23	1437.23	165.908	2726	2482.98	2482.98	2678.66	2483.07	2482.98	2482.98	2482.98	2678.75	165.91	1226
10.8528	0.284437	10.8528	0.570593	10.8528	0.455023	10.8528	0.284694	10.8528	0.275267	10.8528	0.292135	425.739	0.968658	403.876	0.200819	404.139	0.131332	404.139	0.175712		165.82	1398	165.82	1432.48	165.82	1428.03	165.82	1428.03	165.82	1378.01	165.82	1378	165.87	1428.03	165.87	1428.03	1428.03	165.809	2722	2464.85	2464.85	2591.14	2464.89	2464.85	2464.85	2464.85	2591.18	165.81	1258
10.8731	0.276246	10.8731	0.563643	10.8731	0.467068	10.8731	0.298772	10.8731	0.286504	10.8731	0.296708	424.675	1	402.288	0.192565	402.551	0.121207	402.551	0.168023		165.72	1442	165.72	1421.61	165.72	1419.2	165.72	1419.2	165.72	1372.8	165.72	1372.8	165.77	1419.2	165.77	1419.2	1419.2	165.708	2666	2456.45	2456.45	2535.29	2456.47	2456.45	2456.45	2456.45	2535.31	165.71	1312
10.8933	0.275245	10.8933	0.603633	10.8933	0.481804	10.8933	0.288831	10.8933	0.277502	10.8933	0.301607	423.611	0.98967	400.699	0.184083	400.962	0.115676	400.962	0.162523		165.62	1420	165.62	1427.66	165.62	1426.4	165.62	1426.4	165.62	1394.85	165.62	1394.85	165.67	1426.4	165.67	1426.4	1426.4	165.608	2632	2449.45	2449.45	2497.05	2449.45	2449.45	2449.45	2449.45	2497.06	165.61	1214
10.9136	0.282123	10.9136	0.590588	10.9136	0.466556	10.9136	0.29537	10.9136	0.275826	10.9136	0.294487	422.547	0.928728	399.11	0.175488	399.373	0.109229	399.373	0.155275		165.52	1464	165.52	1434.23	165.52	1433.6	165.52	1433.6	165.52	1417.42	165.52	1417.42	165.57	1433.6	165.57	1433.6	1433.6	165.508	2510	2455.34	2455.34	2483.3	2455.34	2455.34	2455.34	2455.34	2483.3	165.51	1192
10.9339	0.286188	10.9339	0.578274	10.9339	0.486802	10.9339	0.294369	10.9339	0.279799	10.9339	0.298798	421.483	0.845479	397.521	0.180197	397.784	0.109208	397.784	0.153716		165.42	1408	165.42	1435.5	165.42	1435.2	165.42	1435.2	165.42	1453.02	165.42	1453.02	165.47	1435.2	165.47	1435.2	1435.2	165.408	2554	2428.38	2428.38	2444.28	2428.38	2428.38	2428.38	2428.38	2444.28	165.41	1310
10.9541	0.283499	10.9541	0.588759	10.9541	0.482445	10.9541	0.282826	10.9541	0.274336	10.9541	0.284034	420.418	0.764054	395.931	0.166403	396.194	0.112858	396.194	0.158278		165.32	1434	165.32	1424.94	165.32	1424.8	165.32	1424.8	165.32	1464.55	165.32	1464.55	165.37	1424.8	165.37	1424.8	1424.8	165.309	2530	2415.62	2415.63	2424.37	2415.62	2415.62	2415.62	2415.62	2424.38	165.31	1284
10.9744	0.280373	10.9744	0.58376	10.9744	0.475654	10.9744	0.288164	10.9744	0.270859	10.9744	0.288869	419.353	0.688471	394.342	0.169609	394.605	0.107333	394.605	0.152347		165.22	1450	165.22	1403.66	165.22	1403.6	165.22	1403.6	165.22	1474.43	165.22	1474.43	165.27	1403.6	165.27	1403.6	1403.6	165.208	2316	2381.26	2381.29	2385.95	2381.26	2381.26	2381.26	2381.26	2385.98	165.21	1362
10.9947	0.292003	10.9947	0.570105	10.9947	0.468093	10.9947	0.290299	10.9947	0.278433	10.9947	0.297883	418.288	0.628405	392.751	0.167496	393.014	0.100892	393.014	0.14467		165.12	1368	165.12	1382.43	165.12	1382.4	165.12	1382.41	165.12	1473.91	165.12	1473.91	165.17	1382.4	165.17	1382.4	1382.4	165.108	2376	2355.38	2355.45	2357.82	2355.38	2355.38	2355.38	2355.38	2357.88	165.11	1354
11.0149	0.29219	11.0149	0.582297	11.0149	0.476935	11.0149	0.284694	11.0149	0.270921	11.0149	0.298929	417.223	0.576975	391.161	0.160647	391.424	0.097205	391.424	0.155349		165.02	1358	165.02	1378.03	165.02	1378	165.02	1378.02	165.02	1476.63	165.02	1476.63	165.07	1378	165.07	1378	1378	165.008	2276	2346	2346.15	2347.22	2346	2346	2346	2346	2347.38	165.01	1486
11.0352	0.279247	11.0352	0.573397	11.0352	0.466043	11.0352	0.290432	11.0352	0.279302	11.0352	0.280834	416.158	0.540386	389.57	0.161887	389.833	0.102688	389.833	0.143305		164.92	1302	164.92	1372.87	164.92	1372.8	164.92	1372.86	164.92	1479.23	164.92	1479.23	164.97	1372.8	164.97	1372.8	1372.8	164.908	2320	2360	2360.35	2360.6	2360	2360	2360	2360	2360.94	164.91	1530
11.0554	0.280748	11.0554	0.579371	11.0554	0.486289	11.0554	0.293034	11.0554	0.282468	11.0554	0.285668	415.092	0.51614	387.979	0.160239	388.242	0.117336	388.242	0.144588		164.82	1412	164.82	1395.03	164.82	1394.85	164.82	1395.03	164.82	1486.37	164.82	1486.37	164.87	1394.85	164.87	1394.85	1394.85	164.809	2442	2360.8	2361.57	2361.08	2360.8	2360.8	2360.8	2360.8	2361.85	164.81	1704
11.0757	0.283249	11.0757	0.577664	11.0757	0.492183	11.0757	0.290566	11.0757	0.280296	11.0757	0.295205	414.027	0.486958	386.388	0.155127	386.651	0.117314	386.651	0.144998		164.72	1424	164.72	1417.87	164.72	1417.42	164.72	1417.87	164.72	1493.62	164.72	1493.62	164.77	1417.42	164.77	1417.42	1417.42	164.708	2386	2380.45	2382.1	2380.58	2380.45	2380.45	2380.45	2380.45	2382.23	164.71	1814
11.096	0.284437	11.096	0.558278	11.096	0.470656	11.096	0.299239	11.096	0.270549	11.096	0.301803	412.961	0.467658	384.796	0.157985	385.059	0.0998816	385.059	0.149774		164.62	1548	164.62	1454.14	164.62	1453.02	164.62	1454.14	164.62	1501.1	164.62	1501.1	164.67	1453.02	164.67	1453.02	1453.02	164.608	2380	2390.27	2393.68	2390.33	2390.27	2390.27	2390.27	2390.27	2393.73	164.61	1876
11.1162	0.27931	11.1162	0.584735	11.1162	0.465787	11.1162	0.288965	11.1162	0.270611	11.1162	0.297622	411.894	0.454955	383.204	0.154607	383.467	0.0907008	383.467	0.138177		164.52	1568	164.52	1467.25	164.52	1464.55	164.52	1467.25	164.52	1506.75	164.52	1506.75	164.57	1464.55	164.57	1464.55	1464.55	164.508	2474	2373.86	2380.73	2373.88	2373.86	2373.86	2373.86	2373.86	2380.76	164.51	1920
11.1365	0.271806	11.1365	0.58693	11.1365	0.481292	11.1365	0.289899	11.1365	0.283151	11.1365	0.286517	410.828	0.44471	381.612	0.153193	381.875	0.09618	381.875	0.139024		164.42	1480	164.42	1480.6	164.42	1474.43	164.42	1480.6	164.42	1510.74	164.42	1510.74	164.47	1474.43	164.47	1474.43	1474.43	164.408	2462	2366.22	2379.68	2366.23	2366.22	2366.22	2366.22	2366.22	2379.69	164.41	1964
11.1568	0.271369	11.1568	0.584492	11.1568	0.486161	11.1568	0.283493	11.1568	0.277874	11.1568	0.290959	409.762	0.434872	380.019	0.154203	380.283	0.0979937	380.283	0.143798		164.32	1626	164.32	1487.54	164.32	1473.91	164.32	1487.54	164.32	1512.15	164.32	1512.15	164.37	1473.91	164.37	1473.91	1473.91	164.309	2540	2359.77	2385.25	2359.77	2359.76	2359.76	2359.76	2359.76	2385.26	164.31	1976
11.177	0.281811	11.177	0.598269	11.177	0.470656	11.177	0.289231	11.177	0.269493	11.177	0.294487	408.695	0.424543		0		0		0		164.22	1680	164.22	1505.6	164.22	1476.63	164.22	1505.6	164.22	1512.71	164.22	1512.71	164.27	1476.63	164.27	1476.63	1476.63	164.208	2658	2353.5	2400.36	2353.49	2353.49	2353.49	2353.49	2353.49	2400.38	164.21	2026
11.1973	0.277621	11.1973	0.58315	11.1973	0.477576	11.1973	0.291433	11.1973	0.267693	11.1973	0.295009	407.628	0.42064		0		0		0		164.12	1716	164.12	1538.31	164.12	1479.24	164.12	1538.31	164.12	1512.47	164.12	1512.47	164.17	1479.23	164.17	1479.23	1479.23	164.108	2750	2355.24	2438.96	2355.21	2355.21	2355.21	2355.21	2355.21	2439	164.11	2036
11.2176	0.271931	11.2176	0.590466	11.2176	0.488083	11.2176	0.288631	11.2176	0.280171	11.2176	0.287627	406.561	0.412805		0		0		0		164.02	1830	164.02	1601.99	164.02	1486.38	164.02	1601.98	164.02	1512.16	164.02	1512.16	164.07	1486.37	164.07	1486.37	1486.37	164.008	2788	2357.02	2501.78	2356.94	2356.94	2356.94	2356.95	2356.94	2501.87	164.01	2068
11.2378	0.276496	11.2378	0.582419	11.2378	0.488467	11.2378	0.288831	11.2378	0.275329	11.2378	0.298537	405.493	0.411393		0		0		0		163.92	1986	163.92	1710.87	163.92	1493.64	163.92	1710.84	163.92	1511.46	163.92	1511.46	163.97	1493.62	163.97	1493.62	1493.62	163.908	2870	2359.03	2601.59	2358.85	2358.85	2358.85	2358.88	2358.85	2601.81	163.91	2176
11.2581	0.278372	11.2581	0.577908	11.2581	0.491158	11.2581	0.289298	11.2581	0.278806	11.2581	0.291286	404.426	0.407677		0		0		0		163.82	2126	163.82	1894.31	163.82	1501.17	163.82	1894.24	163.82	1510.34	163.82	1510.34	163.87	1501.1	163.87	1501.1	1501.1	163.809	3104	2358.98	2753.76	2358.55	2358.55	2358.55	2358.62	2358.55	2754.25	163.81	2392
11.2783	0.278122	11.2783	0.585345	11.2783	0.494362	11.2783	0.287897	11.2783	0.272535	11.2783	0.288934	403.358	0.403761		0		0		0		163.72	2662	163.72	2189.25	163.72	1506.94	163.72	2189.05	163.72	1508.49	163.72	1508.49	163.77	1506.75	163.77	1506.75	1506.75	163.708	3386	2357.83	2979.16	2356.87	2356.87	2356.87	2357.03	2356.87	2980.27	163.71	2652
11.2986	0.287938	11.2986	0.606072	11.2986	0.49103	11.2986	0.290899	11.2986	0.273156	11.2986	0.29514	402.29	0.40226		0		0		0		163.62	3236	163.62	2645.95	163.62	1511.26	163.62	2645.43	163.62	1505.85	163.62	1505.85	163.67	1510.74	163.67	1510.74	1510.74	163.608	3708	2349.26	3294.71	2347.17	2347.17	2347.17	2347.5	2347.17	3297.13	163.61	3104
11.3189	0.279497	11.3189	0.602048	11.3189	0.486674	11.3189	0.285629	11.3189	0.27117	11.3189	0.292004	401.222	0.397177		0		0		0		163.52	3954	163.52	3319.93	163.52	1513.45	163.52	3318.62	163.52	1502.36	163.52	1502.36	163.57	1512.15	163.57	1512.16	1512.15	163.508	4208	2342.04	3735.26	2337.63	2337.63	2337.63	2338.31	2337.63	3740.34	163.51	3698
11.3391	0.285312	11.3391	0.598634	11.3391	0.483598	11.3391	0.290899	11.3391	0.27893	11.3391	0.293637	400.153	0.39449		0		0		0		163.42	5006	163.42	4266.2	163.42	1515.91	163.42	4262.98	163.42	1498.14	163.42	1498.14	163.47	1512.71	163.47	1512.73	1512.71	163.408	4792	2338.5	4317.64	2329.43	2329.43	2329.43	2330.79	2329.43	4328.07	163.41	4372
11.3594	0.281123	11.3594	0.584492	11.3594	0.49103	11.3594	0.293702	11.3594	0.276943	11.3594	0.292135	399.085	0.394891		0		0		0		163.32	6438	163.32	5514.33	163.32	1520.02	163.32	5506.71	163.32	1493.27	163.32	1493.27	163.37	1512.47	163.37	1512.53	1512.47	163.309	5678	2340.1	5046.4	2322.05	2322.05	2322.05	2324.7	2322.05	5067.11	163.31	5210
11.3797	0.273682	11.3797	0.592295	11.3797	0.487955	11.3797	0.289498	11.3797	0.279302	11.3797	0.283447	398.016	0.390926		0		0		0		163.22	7962	163.22	7040.5	163.22	1529.23	163.22	7023.26	163.22	1487.88	163.22	1487.88	163.27	1512.16	163.27	1512.33	1512.16	163.208	6838	2349.28	5905.68	2314.49	2314.49	2314.49	2319.51	2314.49	5945.49	163.21	6354
11.3999	0.284562	11.3999	0.587174	11.3999	0.483983	11.3999	0.286763	11.3999	0.273901	11.3999	0.285537	396.947	0.392314		0		0		0		163.12	9588	163.12	8747.15	163.12	1548.5	163.12	8709.7	163.12	1481.99	163.12	1481.99	163.17	1511.46	163.17	1511.86	1511.46	163.108	7612	2371.18	6843.68	2305.82	2305.82	2305.82	2315.02	2305.82	6918.24	163.11	7602
11.4202	0.274808	11.4202	0.609364	11.4202	0.485136	11.4202	0.289298	11.4202	0.272473	11.4202	0.294552	395.878	0.391638		0		0		0		163.02	10928	163.02	10452.3	163.02	1587.54	163.02	10374.1	163.02	1475.62	163.02	1475.62	163.07	1510.34	163.07	1511.29	1510.34	163.008	8908	2415.32	7779.1	2296.55	2296.55	2296.55	2312.91	2296.55	7914.24	163.01	8808
11.4405	0.285875	11.4405	0.589612	11.4405	0.477063	11.4405	0.293635	11.4405	0.274212	11.4405	0.305135	394.809	0.39224		0		0		0		162.92	12590	162.92	11907.8	162.92	1663.7	162.92	11750.4	162.92	1468.78	162.92	1468.78	162.97	1508.49	162.97	1510.59	1508.49	162.908	9740	2493.92	8599.01	2285.02	2285.02	2285.04	2313.3	2285.02	8836.2	162.91	9972
11.4607	0.288376	11.4607	0.594611	11.4607	0.497309	11.4607	0.284828	11.4607	0.267259	11.4607	0.280703	393.739	0.387293		0		0		0		162.82	13488	162.82	12875.6	162.82	1805.26	162.82	12571.7	162.82	1467.59	162.82	1467.59	162.87	1505.85	162.87	1510.38	1505.85	162.809	10494	2629.39	9184.42	2271.74	2271.74	2271.77	2319.02	2271.74	9589.39	162.81	10926
11.481	0.281123	11.481	0.599244	11.481	0.50897	11.481	0.290566	11.481	0.271977	11.481	0.296904	392.669	0.389793		0		0		0		162.72	13628	162.72	13223.9	162.72	2056.59	162.72	12660.3	162.72	1465.7	162.72	1465.7	162.77	1502.36	162.77	1511.7	1502.36	162.708	10748	2850.93	9442.81	2258.17	2258.17	2258.26	2334.75	2258.17	10112.2	162.71	11262
11.5012	0.271681	11.5012	0.611558	11.5012	0.478344	11.5012	0.289698	11.5012	0.269059	11.5012	0.28214	391.599	0.389738		0		0		0		162.62	13300	162.62	12998.6	162.62	2482.58	162.62	11995.6	162.62	1463.12	162.62	1463.12	162.67	1498.14	162.67	1516.64	1498.14	162.608	10776	3194.51	9323.36	2243.92	2243.92	2244.11	2364.31	2243.92	10394.5	162.61	11216
11.5215	0.283687	11.5215	0.582907	11.5215	0.465274	11.5215	0.285028	11.5215	0.268438	11.5215	0.288803	390.529	0.385798		0		0		0		162.52	12460	162.52	12436.7	162.52	3172.85	162.52	10722	162.52	1459.84	162.52	1459.84	162.57	1493.27	162.57	1528.44	1493.27	162.508	10552	3707.63	8843.59	2229	2229	2229.42	2411.93	2229	10505.6	162.51	10684
11.5418	0.280373	11.5418	0.614362	11.5418	0.491415	11.5418	0.2917	11.5418	0.274274	11.5418	0.292527	389.459	0.387057		0		0		0		162.42	11718	162.42	11905.8	162.42	4236.07	162.42	9093.36	162.42	1455.83	162.42	1455.83	162.47	1487.89	162.47	1552.09	1487.88	162.408	10484	4438.94	8086.88	2214.31	2214.31	2215.19	2482.82	2214.31	10580.9	162.41	10164
11.562	0.283437	11.562	0.603999	11.562	0.48757	11.562	0.282559	11.562	0.26968	11.562	0.285537	388.388	0.387623		0		0		0		162.32	11680	162.32	11798.3	162.32	5782.5	162.32	7384.91	162.32	1444.98	162.32	1444.98	162.37	1482.01	162.37	1594.8	1481.99	162.309	10474	5431.14	7163.45	2199.71	2199.71	2201.51	2580.69	2199.71	10777.6	162.31	9146
11.5823	0.274808	11.5823	0.622775	11.5823	0.479882	11.5823	0.28316	11.5823	0.274087	11.5823	0.292527	387.317	0.385727		0		0		0		162.22	12232	162.22	12423.2	162.22	7900.46	162.22	5808.4	162.22	1433.78	162.22	1433.78	162.27	1475.7	162.27	1665.53	1475.62	162.208	10622	6715.32	6190.53	2184.76	2184.76	2188.33	2705.18	2184.76	11245.1	162.21	9132
11.6026	0.279435	11.6026	0.611924	11.6026	0.47591	11.6026	0.282226	11.6026	0.276633	11.6026	0.292135	386.246	0.386711		0		0		0		162.12	13706	162.12	13934.9	162.12	10609.7	162.12	4487.66	162.12	1422.33	162.12	1422.33	162.17	1468.98	162.17	1774.88	1468.78	162.108	11374	8285.87	5265.33	2169.47	2169.47	2176.35	2852.65	2169.47	12071.8	162.11	9920
11.6228	0.277059	11.6228	0.609607	11.6228	0.500641	11.6228	0.283627	11.6228	0.275577	11.6228	0.286843	385.175	0.382793		0		0		0		162.02	15800	162.02	16292.8	162.02	13815.6	162.02	3472.53	162.02	1410.74	162.02	1410.74	162.07	1468.07	162.07	1939.37	1467.59	162.008	12626	10081.8	4450.42	2153.85	2153.85	2166.66	3013.8	2153.85	13251.2	162.01	10872
11.6431	0.27437	11.6431	0.596928	11.6431	0.46899	11.6431	0.287964	11.6431	0.265831	11.6431	0.28423	384.104	0.384945		0		0		0		161.92	18576	161.92	19194.2	161.92	17226.1	161.92	2738.37	161.92	1399.17	161.92	1399.17	161.97	1466.84	161.97	2160	1465.7	161.908	13946	11981.6	3779.59	2137.95	2137.95	2161.23	3172.41	2137.95	14680.9	161.91	12724
11.6634	0.274245	11.6634	0.589856	11.6634	0.476935	11.6634	0.286896	11.6634	0.266203	11.6634	0.287758	383.032	0.383688		0		0		0		161.82	21632	161.82	22138.4	161.82	20390.6	161.82	2236.21	161.82	1387.74	161.82	1387.74	161.87	1465.74	161.87	2435.17	1463.12	161.809	15690	13791.6	3253.46	2121.96	2121.96	2162.87	3308.13	2121.96	16150.2	161.81	15006
11.6836	0.279372	11.6836	0.604487	11.6836	0.486802	11.6836	0.282359	11.6836	0.272411	11.6836	0.297753	381.961	0.381084		0		0		0		161.72	24018	161.72	24509.4	161.72	22764.2	161.72	1909.74	161.72	1375.91	161.72	1375.91	161.77	1465.6	161.77	2749.39	1459.84	161.708	17048	15281	2858.84	2106.07	2106.07	2175.68	3398.83	2106.07	17396.2	161.71	17152
11.7039	0.289689	11.7039	0.61546	11.7039	0.491543	11.7039	0.2921	11.7039	0.276074	11.7039	0.279788	380.889	0.377171		0		0		0		161.62	25214	161.62	25732.6	161.62	23854.9	161.62	1706.84	161.62	1363.05	161.62	1363.05	161.67	1467.97	161.67	3070.4	1455.83	161.608	18114	16224.9	2575.59	2090.31	2090.31	2205.47	3426.93	2090.31	18162	161.61	19236
11.7241	0.280623	11.7241	0.617654	11.7241	0.485264	11.7241	0.293835	11.7241	0.277316	11.7241	0.285406		0		0		0		0		161.52	25128	161.52	25463.3	161.52	23403.9	161.52	1579.85	161.52	1349.07	161.52	1349.07	161.57	1469.61	161.57	3344.87	1444.98	161.508	18078	16448.5	2377.52	2074.7	2074.7	2259.11	3385.53	2074.7	18246.6	161.51	20358
11.7444	0.272057	11.7444	0.601195	11.7444	0.473219	11.7444	0.284828	11.7444	0.270797	11.7444	0.284949		0		0		0		0		161.42	24090	161.42	23739.1	161.42	21530	161.42	1503.35	161.42	1334.89	161.42	1334.89	161.47	1481.85	161.47	3525.3	1433.78	161.408	17592	15924	2242.05	2059.24	2059.24	2344.84	3278.59	2059.24	17611.8	161.41	19942
11.7647	0.27437	11.7647	0.617654	11.7647	0.500513	11.7647	0.292901	11.7647	0.27117	11.7647	0.286778		0		0		0		0		161.32	21334	161.32	20906.2	161.32	18632.1	161.32	1456.78	161.32	1320.18	161.32	1320.18	161.37	1512.38	161.37	3571.91	1422.33	161.309	16298	14738	2150.85	2043.69	2043.69	2472.05	3120.99	2043.69	16350.8	161.31	18906
11.7849	0.28056	11.7849	0.622531	11.7849	0.489749	11.7849	0.288297	11.7849	0.271356	11.7849	0.290959		0		0		0		0		161.22	17952	161.22	17490.3	161.22	15251	161.22	1427.11	161.22	1304.9	161.22	1304.9	161.27	1572.58	161.27	3471.8	1410.74	161.208	14812	13070.8	2087.77	2026.83	2026.83	2647.54	2933.5	2026.83	14659.1	161.21	16854
11.8052	0.272057	11.8052	0.616313	11.8052	0.489749	11.8052	0.282226	11.8052	0.275329	11.8052	0.294748		0		0		0		0		161.12	14140	161.12	14030.3	161.12	11898.1	161.12	1406.65	161.12	1290.44	161.12	1290.44	161.17	1678.17	161.17	3244.93	1399.17	161.108	13010	11169.1	2042.25	2008.71	2008.71	2875.74	2737.39	2008.71	12798.4	161.11	13760
11.8255	0.279122	11.8255	0.613997	11.8255	0.485136	11.8255	0.284294	11.8255	0.278992	11.8255	0.289391		0		0		0		0		161.02	10788	161.02	10947.1	161.02	8933.95	161.02	1391.03	161.02	1276.52	161.02	1276.52	161.07	1849.63	161.07	2935.68	1387.74	161.008	11014	9252.53	2007.82	1989.9	1989.9	3156	2550.99	1989.9	10997.6	161.01	10924
11.8457	0.274433	11.8457	0.619605	11.8457	0.500897	11.8457	0.293301	11.8457	0.27148	11.8457	0.284884		0		0		0		0		160.92	8302	160.92	8487.63	160.92	6533.29	160.92	1377.3	160.92	1262.22	160.92	1262.22	160.97	2107.95	160.97	2596.81	1375.91	160.908	9538	7492.3	1980.51	1971.2	1971.2	3477.27	2386.15	1971.2	9422.63	160.91	8358
11.866	0.268555	11.866	0.623263	11.866	0.481932	11.866	0.28783	11.866	0.279799	11.866	0.288085		0		0		0		0		160.82	6474	160.82	6742.4	160.82	4723.97	160.82	1363.61	160.82	1247.96	160.82	1247.96	160.87	2471.19	160.87	2272.78	1363.05	160.809	8528	5987.53	1956.84	1952.16	1952.16	3814.38	2247.44	1952.16	8149.7	160.81	6292
11.8863	0.275058	11.8863	0.607047	11.8863	0.483086	11.8863	0.289165	11.8863	0.274274	11.8863	0.282401		0		0		0		0		160.72	5530	160.72	5684.42	160.72	3442.74	160.72	1349.29	160.72	1234.71	160.72	1234.71	160.77	2947.62	160.77	1991.97	1349.07	160.708	7378	4773.97	1936.06	1933.79	1933.79	4132.4	2136.78	1933.79	7177.84	160.71	5200
11.9065	0.279935	11.9065	0.625945	11.9065	0.489621	11.9065	0.284294	11.9065	0.271045	11.9065	0.293311		0		0		0		0		160.62	5190	160.62	5209.51	160.62	2586.09	160.62	1334.97	160.62	1221.3	160.62	1221.3	160.67	3525.91	160.67	1767.2	1334.89	160.608	6840	3846.52	1917.38	1916.3	1916.3	4386.6	2051.08	1916.3	6452.67	160.61	4550
11.9268	0.283124	11.9268	0.605584	11.9268	0.476422	11.9268	0.282293	11.9268	0.28191	11.9268	0.294552		0		0		0		0		160.52	5424	160.52	5156.93	160.52	2037.05	160.52	1320.21	160.52	1208.7	160.52	1208.7	160.57	4162.21	160.57	1597.99	1320.18	160.508	6218	3167.59	1899.08	1898.58	1898.58	4535.44	1985.06	1898.58	5891.42	160.51	4610
11.947	0.28475	11.947	0.603267	11.947	0.498078	11.947	0.287363	11.947	0.268935	11.947	0.279331		0		0		0		0		160.42	5626	160.42	5342.1	160.42	1698.88	160.42	1304.92	160.42	1197.47	160.42	1197.47	160.47	4777.28	160.47	1475.74	1304.9	160.408	5602	2686.57	1880.25	1880.03	1880.03	4550.61	1933.85	1880.03	5411.19	160.41	4662
11.9673	0.27462	11.9673	0.598513	11.9673	0.493209	11.9673	0.289899	11.9673	0.278992	11.9673	0.282728		0		0		0		0		160.32	5764	160.32	5578.87	160.32	1498.14	160.32	1290.45	160.32	1187.67	160.32	1187.67	160.37	5270.54	160.37	1391.07	1290.44	160.309	5022	2358.25	1861.95	1861.85	1861.85	4424.39	1894.31	1861.85	4953.34	160.31	4826
11.9876	0.276183	11.9876	0.613509	11.9876	0.496284	11.9876	0.28296	11.9876	0.276509	11.9876	0.296577		0		0		0		0		160.22	5850	160.22	5704.29	160.22	1381.89	160.22	1276.52	160.22	1177.89	160.22	1177.89	160.27	5542.1	160.27	1333.33	1276.52	160.208	4368	2140.49	1843.84	1843.8	1843.8	4178.38	1862.74	1843.8	4494.05	160.21	5156
12.0078	0.285312	12.0078	0.612655	12.0078	0.496925	12.0078	0.282226	12.0078	0.281413	12.0078	0.293637		0		0		0		0		160.12	5716	160.12	5608.28	160.12	1313.66	160.12	1262.22	160.12	1169.12	160.12	1169.12	160.17	5526.05	160.17	1293.02	1262.22	160.108	4040	2005.06	1833.44	1833.43	1833.43	3856.2	1844.16	1833.43	4038.58	160.11	5284
12.0281	0.280373	12.0281	0.603633	12.0281	0.48347	12.0281	0.284161	12.0281	0.271728	12.0281	0.296185		0		0		0		0		160.02	5326	160.02	5264.02	160.02	1272.06	160.02	1247.96	160.02	1161.61	160.02	1161.61	160.07	5223.85	160.07	1264.04	1247.96	160.008	3438	1912.49	1816.37	1816.36	1816.36	3486.87	1822.27	1816.36	3588.91	160.01	5048
12.0484	0.28575	12.0484	0.619483	12.0484	0.479241	12.0484	0.286563	12.0484	0.272039	12.0484	0.290371		0		0		0		0		159.92	4584	159.92	4720.11	159.92	1245.54	159.92	1234.71	159.92	1147.68	159.92	1147.68	159.97	4701.22	159.97	1242.77	1234.71	159.908	2984	1850.85	1798.4	1798.39	1798.39	3117.78	1801.54	1798.39	3173.38	159.91	4704
12.0686	0.281498	12.0686	0.608632	12.0686	0.489621	12.0686	0.289832	12.0686	0.279364	12.0686	0.295662		0		0		0		0		159.82	4058	159.82	4065.31	159.82	1225.97	159.82	1221.3	159.82	1118.21	159.82	1118.21	159.87	4056.77	159.87	1225.17	1221.3	159.809	2578	1807.65	1779.95	1779.95	1779.95	2779.01	1781.57	1779.95	2808.33	159.81	4110
12.0889	0.284562	12.0889	0.607047	12.0889	0.489364	12.0889	0.289899	12.0889	0.276509	12.0889	0.293964		0		0		0		0		159.72	3230	159.72	3397.09	159.72	1210.64	159.72	1208.7	159.72	1085.83	159.72	1085.83	159.77	3393.35	159.77	1210.48	1208.7	159.708	2442	1777.18	1763.04	1763.04	1763.04	2490.62	1763.85	1763.04	2505.57	159.71	3478
12.1092	0.270181	12.1092	0.597171	12.1092	0.48347	12.1092	0.290499	12.1092	0.272349	12.1092	0.281226		0		0		0		0		159.62	2604	159.62	2792.21	159.62	1198.24	159.62	1197.47	159.62	1075.51	159.62	1075.51	159.67	2790.64	159.67	1198.26	1197.47	159.608	2188	1746.91	1739.86	1739.86	1739.86	2250.62	1740.26	1739.86	2258.07	159.61	2816
12.1294	0.288126	12.1294	0.614119	12.1294	0.485777	12.1294	0.288297	12.1294	0.270425	12.1294	0.292984		0		0		0		0		159.52	1974	159.52	2292.14	159.52	1187.97	159.52	1187.67	159.52	1056.8	159.52	1056.8	159.57	2291.5	159.57	1188.01	1187.67	159.508	2024	1728.92	1725.52	1725.52	1725.52	2071.42	1725.7	1725.52	2075.01	159.51	2188
12.1497	0.278372	12.1497	0.611558	12.1497	0.487186	12.1497	0.286029	12.1497	0.275143	12.1497	0.294878		0		0		0		0		159.42	1600	159.42	1906.95	159.42	1178	159.42	1177.89	159.42	1030	159.42	1030	159.47	1906.7	159.47	1178.03	1177.89	159.408	1860	1694.23	1692.64	1692.64	1692.64	1919.18	1692.73	1692.64	1920.85	159.41	1722
12.1699	0.281561	12.1699	0.624116	12.1699	0.486802	12.1699	0.288231	12.1699	0.275081	12.1699	0.290567		0		0		0		0		159.32	1354	159.32	1628.81	159.32	1169.16	159.32	1169.12	159.32	1037.2	159.32	1037.2	159.37	1628.71	159.37	1169.17	1169.12	159.309	1738	1660.98	1660.27	1660.27	1660.27	1804.01	1660.3	1660.27	1804.77	159.31	1540
12.1902	0.275871	12.1902	0.625579	12.1902	0.489749	12.1902	0.284828	12.1902	0.271045	12.1902	0.288934		0		0		0		0		159.22	1250	159.22	1439.25	159.22	1161.63	159.22	1161.61	159.22	1040	159.22	1040	159.27	1439.21	159.27	1161.64	1161.61	159.208	1588	1637.85	1637.54	1637.54	1637.54	1725.77	1637.55	1637.54	1726.11	159.21	1294
12.2105	0.27956	12.2105	0.59644	12.2105	0.499103	12.2105	0.294169	12.2105	0.26043	12.2105	0.286517		0		0		0		0		159.12	1240	159.12	1308.63	159.12	1147.68	159.12	1147.68	159.12	1023.6	159.12	1023.6	159.17	1308.62	159.17	1147.68	1147.68	159.108	1572	1633.75	1633.62	1633.62	1633.62	1686.08	1633.63	1633.62	1686.22	159.11	1092
12.2307	0.281123	12.2307	0.635089	12.2307	0.478857	12.2307	0.289098	12.2307	0.268376	12.2307	0.290894		0		0		0		0		159.02	1250	159.02	1207.72	159.02	1118.22	159.02	1118.21	159.02	1017.2	159.02	1017.2	159.07	1207.72	159.07	1118.22	1118.21	159.008	1610	1612.46	1612.4	1612.4	1612.4	1642.73	1612.4	1612.4	1642.78	159.01	1048
12.251	0.280123	12.251	0.624604	12.251	0.497437	12.251	0.286496	12.251	0.276136	12.251	0.28815		0		0		0		0		158.92	1108	158.92	1133.59	158.92	1085.83	158.92	1085.83	158.92	1027.46	158.92	1027.46	158.97	1133.58	158.97	1085.83	1085.83	158.908	1694	1609.22	1609.2	1609.2	1609.2	1626.17	1609.2	1609.2	1626.19	158.91	1028
12.2713	0.276809	12.2713	0.627896	12.2713	0.478344	12.2713	0.281759	12.2713	0.2685	12.2713	0.295662		0		0		0		0		158.82	1024	158.82	1099.95	158.82	1075.51	158.82	1075.51	158.82	1019.06	158.82	1019.06	158.87	1099.95	158.87	1075.51	1075.51	158.809	1598	1616.01	1616	1616	1616	1625.19	1616	1616	1625.19	158.81	988
12.2915	0.286876	12.2915	0.607657	12.2915	0.48488	12.2915	0.284294	12.2915	0.26254	12.2915	0.299125		0		0		0		0		158.72	998	158.72	1068.86	158.72	1056.8	158.72	1056.8	158.72	1020.26	158.72	1020.26	158.77	1068.86	158.77	1056.8	1056.8	158.708	1572	1600.4	1600.4	1600.4	1600.4	1605.25	1600.4	1600.4	1605.25	158.71	1024
12.3118	0.274057	12.3118	0.619727	12.3118	0.505894	12.3118	0.288764	12.3118	0.273715	12.3118	0.296577		0		0		0		0		158.62	1100	158.62	1035.72	158.62	1030	158.62	1030	158.62	1018.66	158.62	1018.66	158.67	1035.72	158.67	1030	1030	158.608	1606	1572.4	1572.4	1572.4	1572.4	1574.88	1572.4	1572.4	1574.88	158.61	870
12.3321	0.28031	12.3321	0.619849	12.3321	0.483726	12.3321	0.280491	12.3321	0.275391	12.3321	0.292461		0		0		0		0		158.52	1054	158.52	1039.8	158.52	1037.2	158.52	1037.2	158.52	1016.26	158.52	1016.26	158.57	1039.8	158.57	1037.2	1037.2	158.508	1532	1574	1574	1574	1574	1575.22	1574	1574	1575.22	158.51	916
12.3523	0.278434	12.3523	0.605462	12.3523	0.494106	12.3523	0.287964	12.3523	0.273591	12.3523	0.293311		0		0		0		0		158.42	974	158.42	1041.14	158.42	1040	158.42	1040	158.42	1010	158.42	1010	158.47	1041.14	158.47	1040	1040	158.408	1554	1570	1570	1570	1570	1570.59	1570	1570	1570.59	158.41	934
12.3726	0.275996	12.3726	0.637284	12.3726	0.505638	12.3726	0.281225	12.3726	0.271852	12.3726	0.295205		0		0		0		0		158.32	1060	158.32	1024.08	158.32	1023.6	158.32	1023.6	158.32	1010	158.32	1010	158.37	1024.08	158.37	1023.6	1023.6	158.309	1606	1565.54	1565.54	1565.54	1565.54	1565.82	1565.54	1565.54	1565.82	158.31	924
12.3928	0.281686	12.3928	0.618995	12.3928	0.490774	12.3928	0.286296	12.3928	0.278185	12.3928	0.293637		0		0		0		0		158.22	1012	158.22	1017.39	158.22	1017.2	158.22	1017.2	158.22	994	158.22	994	158.27	1017.39	158.27	1017.2	1017.2	158.208	1552	1575.29	1575.29	1575.29	1575.29	1575.41	1575.29	1575.29	1575.41	158.21	914
12.4131	0.281873	12.4131	0.619605	12.4131	0.479113	12.4131	0.284361	12.4131	0.274212	12.4131	0.289326		0		0		0		0		158.12	1018	158.12	1027.53	158.12	1027.46	158.12	1027.46	158.12	1022	158.12	1022	158.17	1027.53	158.17	1027.46	1027.46	158.108	1652	1580.74	1580.74	1580.74	1580.74	1580.8	1580.74	1580.74	1580.8	158.11	996
12.4334	0.288501	12.4334	0.621312	12.4334	0.489364	12.4334	0.285762	12.4334	0.271977	12.4334	0.287758		0		0		0		0		158.02	1022	158.02	1019.08	158.02	1019.06	158.02	1019.06	158.02	1046	158.02	1046	158.07	1019.08	158.07	1019.06	1019.06	158.008	1642	1577.94	1577.94	1577.94	1577.94	1577.97	1577.94	1577.94	1577.97	158.01	904
12.4536	0.285062	12.4536	0.614119	12.4536	0.47655	12.4536	0.291233	12.4536	0.275639	12.4536	0.278417		0		0		0		0
12.4739	0.285	12.4739	0.607413	12.4739	0.491543	12.4739	0.283427	12.4739	0.259436	12.4739	0.293768		0		0		0		0
12.4942	0.276246	12.4942	0.61546	12.4942	0.475013	12.4942	0.279824	12.4942	0.278681	12.4942	0.290567		0		0		0		0
12.5144	0.283374	12.5144	0.628749	12.5144	0.486417	12.5144	0.288497	12.5144	0.269866	12.5144	0.290502		0		0		0		0
12.5347	0.282123	12.5347	0.612168	12.5347	0.475269	12.5347	0.293768	12.5347	0.265893	12.5347	0.295336		0		0		0		0
12.555	0.288126	12.555	0.613631	12.555	0.466043	12.555	0.281625	12.555	0.278309	12.555	0.294029		0		0		0		0
12.5752	0.287126	12.5752	0.628383	12.5752	0.474372	12.5752	0.285295	12.5752	0.280792	12.5752	0.288085		0		0		0		0
12.5955	0.272619	12.5955	0.616923	12.5955	0.454126	12.5955	0.285629	12.5955	0.272473	12.5955	0.295597		0		0		0		0
12.6157	0.280623	12.6157	0.616069	12.6157	0.477576	12.6157	0.287697	12.6157	0.273218	12.6157	0.293311		0		0		0		0
12.636	0.289314	12.636	0.604609	12.636	0.4745	12.636	0.283694	12.636	0.277936	12.636	0.285929		0		0		0		0
12.6563	0.288439	12.6563	0.631553	12.6563	0.481035	12.6563	0.280758	12.6563	0.272287	12.6563	0.290763		0		0		0		0
12.6765	0.282811	12.6765	0.616069	12.6765	0.475013	12.6765	0.286362	12.6765	0.280296	12.6765	0.296773		0		0		0		0
12.6968	0.284437	12.6968	0.613753	12.6968	0.474628	12.6968	0.292234	12.6968	0.276881	12.6968	0.293376		0		0		0		0
12.7171	0.276684	12.7171	0.632285	12.7171	0.463993	12.7171	0.290899	12.7171	0.279488	12.7171	0.293311		0		0		0		0
12.7373	0.287688	12.7373	0.642526	12.7373	0.481932	12.7373	0.288164	12.7373	0.286566	12.7373	0.286452		0		0		0		0
12.7576	0.2865	12.7576	0.625823	12.7576	0.475013	12.7576	0.2919	12.7576	0.280047	12.7576	0.294291		0		0		0		0
12.7779	0.285687	12.7779	0.639356	12.7779	0.485905	12.7779	0.288831	12.7779	0.282903	12.7779	0.289783		0		0		0		0
12.7981	0.282311	12.7981	0.623506	12.7981	0.461943	12.7981	0.288898	12.7981	0.275391	12.7981	0.29821		0		0		0		0
12.8184	0.287376	12.8184	0.61546	12.8184	0.4745	12.8184	0.299239	12.8184	0.277191	12.8184	0.291286		0		0		0		0
12.8386	0.293128	12.8386	0.633138	12.8386	0.471681	12.8386	0.287697	12.8386	0.280916	12.8386	0.292265		0		0		0		0
12.8589	0.287688	12.8589	0.633748	12.8589	0.481035	12.8589	0.289165	12.8589	0.281972	12.8589	0.292919		0		0		0		0
12.8792	0.302132	12.8792	0.612899	12.8792	0.46899	12.8792	0.289432	12.8792	0.278806	12.8792	0.283055		0		0		0		0
12.8994	0.285062	12.8994	0.639112	12.8994	0.479241	12.8994	0.284561	12.8994	0.280109	12.8994	0.288607		0		0		0		0
12.9197	0.297443	12.9197	0.619727	12.9197	0.474628	12.9197	0.293034	12.9197	0.28104	12.9197	0.297687		0		0		0		0
12.94	0.29738	12.94	0.617654	12.94	0.475654	12.94	0.302108	12.94	0.275453	12.94	0.296838		0		0		0		0
12.9602	0.280748	12.9602	0.612655	12.9602	0.460917	12.9602	0.294235	12.9602	0.276881	12.9602	0.288999		0		0		0		0
12.9805	0.297067	12.9805	0.622409	12.9805	0.464762	12.9805	0.290899	12.9805	0.282344	12.9805	0.295728		0		0		0		0
13.0008	0.283937	13.0008	0.621678	13.0008	0.476935	13.0008	0.296904	13.0008	0.284145	13.0008	0.298929		0		0		0		0
13.021	0.289939	13.021	0.615338	13.021	0.469887	13.021	0.299907	13.021	0.276012	13.021	0.298341		0		0		0		0
13.0413	0.300694	13.0413	0.636796	13.0413	0.486161	13.0413	0.294769	13.0413	0.282841	13.0413	0.294291		0		0		0		0
13.0615	0.294566	13.0615	0.627652	13.0615	0.489749	13.0615	0.303509	13.0615	0.27924	13.0615	0.289979		0		0		0		0
13.0818	0.292065	13.0818	0.628505	13.0818	0.478857	13.0818	0.293435	13.0818	0.286255	13.0818	0.298406		0		0		0		0
13.1021	0.294191	13.1021	0.628749	13.1021	0.473347	13.1021	0.304177	13.1021	0.285014	13.1021	0.290959		0		0		0		0
13.1223	0.287438	13.1223	0.641307	13.1223	0.475654	13.1223	0.288698	13.1223	0.282406	13.1223	0.295532		0		0		0		0
13.1426	0.295004	13.1426	0.643867	13.1426	0.468862	13.1426	0.291967	13.1426	0.279861	13.1426	0.305853		0		0		0		0
13.1629	0.298943	13.1629	0.657766	13.1629	0.46899	13.1629	0.297571	13.1629	0.282282	13.1629	0.290371		0		0		0		0
13.1831	0.294129	13.1831	0.636552	13.1831	0.486161	13.1831	0.303776	13.1831	0.288056	13.1831	0.295466		0		0		0		0
13.2034	0.300194	13.2034	0.630334	13.2034	0.48206	13.2034	0.29597	13.2034	0.281848	13.2034	0.289522		0		0		0		0
13.2237	0.291753	13.2237	0.635577	13.2237	0.457073	13.2237	0.297305	13.2237	0.289918	13.2237	0.301672		0		0		0		0
13.2439	0.291377	13.2439	0.634114	13.2439	0.464634	13.2439	0.290366	13.2439	0.288863	13.2439	0.289391		0		0		0		0
13.2642	0.29144	13.2642	0.644355	13.2642	0.481035	13.2642	0.298038	13.2642	0.281785	13.2642	0.297034		0		0		0		0
13.2844	0.294441	13.2844	0.644843	13.2844	0.480523	13.2844	0.289832	13.2844	0.28191	13.2844	0.305069		0		0		0		0
13.3047	0.288626	13.3047	0.633626	13.3047	0.487314	13.3047	0.294569	13.3047	0.28967	13.3047	0.296446		0		0		0		0
13.325	0.29094	13.325	0.644599	13.325	0.466684	13.325	0.303042	13.325	0.284455	13.325	0.292592		0		0		0		0
13.3452	0.292753	13.3452	0.654718	13.3452	0.478985	13.3452	0.295303	13.3452	0.285697	13.3452	0.293115		0		0		0		0
13.3655	0.301694	13.3655	0.646793	13.3655	0.48552	13.3655	0.300641	13.3655	0.283586	13.3655	0.299125		0		0		0		0
13.3858	0.298068	13.3858	0.644111	13.3858	0.457073	13.3858	0.290833	13.3858	0.291718	13.3858	0.303893		0		0		0		0
13.406	0.292816	13.406	0.640819	13.406	0.48347	13.406	0.294102	13.406	0.287311	13.406	0.298863		0		0		0		0
13.4263	0.294629	13.4263	0.651183	13.4263	0.474372	13.4263	0.303042	13.4263	0.285572	13.4263	0.297426		0		0		0		0
13.4466	0.301319	13.4466	0.653865	13.4466	0.465274	13.4466	0.305311	13.4466	0.286752	13.4466	0.302456		0		0		0		0
13.4668	0.296755	13.4668	0.663984	13.4668	0.476166	13.4668	0.300107	13.4668	0.290166	13.4668	0.298863		0		0		0		0
13.4871	0.299068	13.4871	0.638015	13.4871	0.477319	13.4871	0.302575	13.4871	0.289546	13.4871	0.299125		0		0		0		0
13.5073	0.288439	13.5073	0.651914	13.5073	0.457586	13.5073	0.298172	13.5073	0.287869	13.5073	0.300496		0		0		0		0
13.5276	0.290565	13.5276	0.653011	13.5276	0.47655	13.5276	0.301908	13.5276	0.287869	13.5276	0.310883		0		0		0		0
13.5479	0.293003	13.5479	0.65167	13.5479	0.467324	13.5479	0.30371	13.5479	0.284641	13.5479	0.308727		0		0		0		0
13.5681	0.294879	13.5681	0.661424	13.5681	0.48142	13.5681	0.301708	13.5681	0.289483	13.5681	0.302718		0		0		0		0
13.5884	0.294691	13.5884	0.644111	13.5884	0.479754	13.5884	0.298973	13.5884	0.283896	13.5884	0.297296		0		0		0		0
13.6087	0.295317	13.6087	0.636796	13.6087	0.459508	13.6087	0.305511	13.6087	0.293457	13.6087	0.302456		0		0		0		0
13.6289	0.30182	13.6289	0.662887	13.6289	0.493209	13.6289	0.30451	13.6289	0.290353	13.6289	0.304155		0		0		0		0
13.6492	0.302257	13.6492	0.664716	13.6492	0.453101	13.6492	0.31205	13.6492	0.298361	13.6492	0.302195		0		0		0		0
13.6695	0.301007	13.6695	0.645696	13.6695	0.465915	13.6695	0.30431	13.6695	0.289732	13.6695	0.296642		0		0		0		0
13.6897	0.301069	13.6897	0.669593	13.6897	0.457073	13.6897	0.303376	13.6897	0.295692	13.6897	0.309119		0		0		0		0
13.71	0.299131	13.71	0.667642	13.71	0.476422	13.71	0.301308	13.71	0.292277	13.71	0.304677		0		0		0		0
13.7303	0.303945	13.7303	0.667764	13.7303	0.478088	13.7303	0.30431	13.7303	0.30221	13.7303	0.303959		0		0		0		0
13.7505	0.302695	13.7505	0.631431	13.7505	0.467196	13.7505	0.301108	13.7505	0.287062	13.7505	0.308531		0		0		0		0
13.7708	0.310448	13.7708	0.659108	13.7708	0.467324	13.7708	0.300574	13.7708	0.293146	13.7708	0.308205		0		0		0		0
13.791	0.303195	13.791	0.67959	13.791	0.465787	13.791	0.306312	13.791	0.296437	13.791	0.29723		0		0		0		0
13.8113	0.306071	13.8113	0.67447	13.8113	0.469887	13.8113	0.312984	13.8113	0.296188	13.8113	0.299974		0		0		0		0
13.8316	0.294254	13.8316	0.66752	13.8316	0.466812	13.8316	0.311583	13.8316	0.294388	13.8316	0.306964		0		0		0		0
13.8518	0.303883	13.8518	0.675689	13.8518	0.477447	13.8518	0.306178	13.8518	0.299603	13.8518	0.305265		0		0		0		0
13.8721	0.302132	13.8721	0.662521	13.8721	0.470272	13.8721	0.310649	13.8721	0.301031	13.8721	0.306768		0		0		0		0
13.8924	0.299631	13.8924	0.678005	13.8924	0.480523	13.8924	0.299239	13.8924	0.300968	13.8924	0.305984		0		0		0		0
13.9126	0.306822	13.9126	0.678005	13.9126	0.481676	13.9126	0.315386	13.9126	0.301838	13.9126	0.306964		0		0		0		0
13.9329	0.299381	13.9329	0.685199	13.9329	0.486033	13.9329	0.315586	13.9329	0.301838	13.9329	0.306833		0		0		0		0
13.9532	0.305196	13.9532	0.666301	13.9532	0.488596	13.9532	0.317788	13.9532	0.291718	13.9532	0.309119		0		0		0		0
13.9734	0.311761	13.9734	0.669715	13.9734	0.474116	13.9734	0.313918	13.9734	0.293891	13.9734	0.314672		0		0		0		0
13.9937	0.305008	13.9937	0.681419	13.9937	0.482189	13.9937	0.319923	13.9937	0.300906	13.9937	0.312255		0		0		0		0
14.0139	0.308135	14.0139	0.686418	14.0139	0.48001	14.0139	0.307513	14.0139	0.299665	14.0139	0.312516		0		0		0		0
14.0342	0.314513	14.0342	0.664594	14.0342	0.49244	14.0342	0.317521	14.0342	0.299851	14.0342	0.309119		0		0		0		0
14.0545	0.308823	14.0545	0.671178	14.0545	0.471169	14.0545	0.310315	14.0545	0.283958	14.0545	0.313888		0		0		0		0
14.0747	0.29738	14.0747	0.677762	14.0747	0.472194	14.0747	0.316587	14.0747	0.299913	14.0747	0.313039		0		0		0		0
14.095	0.307697	14.095	0.683492	14.095	0.492183	14.095	0.323659	14.095	0.301279	14.095	0.319833		0		0		0		0
14.1153	0.312074	14.1153	0.689832	14.1153	0.482189	14.1153	0.318054	14.1153	0.307797	14.1153	0.317742		0		0		0		0
14.1355	0.318202	14.1355	0.688734	14.1355	0.488339	14.1355	0.315919	14.1355	0.311212	14.1355	0.320813		0		0		0		0
14.1558	0.307635	14.1558	0.687393	14.1558	0.486289	14.1558	0.313584	14.1558	0.305376	14.1558	0.328978		0		0		0		0
14.1761	0.308948	14.1761	0.703853	14.1761	0.491158	14.1761	0.318255	14.1761	0.294077	14.1761	0.310295		0		0		0		0
14.1963	0.315075	14.1963	0.693002	14.1963	0.48693	14.1963	0.319856	14.1963	0.308604	14.1963	0.322838		0		0		0		0
14.2166	0.314325	14.2166	0.692514	14.2166	0.497181	14.2166	0.317721	14.2166	0.306928	14.2166	0.326888		0		0		0		0
14.2368	0.311824	14.2368	0.682395	14.2368	0.494874	14.2368	0.324593	14.2368	0.303762	14.2368	0.321989		0		0		0		0
14.2571	0.32583	14.2571	0.68081	14.2571	0.486674	14.2571	0.317521	14.2571	0.310963	14.2571	0.325516		0		0		0		0
14.2774	0.317451	14.2774	0.683614	14.2774	0.490005	14.2774	0.315586	14.2774	0.313571	14.2774	0.323818		0		0		0		0
14.2976	0.317014	14.2976	0.698976	14.2976	0.496284	14.2976	0.327195	14.2976	0.310467	14.2976	0.325385		0		0		0		0
14.3179	0.306697	14.3179	0.706169	14.3179	0.49449	14.3179	0.317854	14.3179	0.314564	14.3179	0.3263		0		0		0		0
14.3382	0.315013	14.3382	0.69922	14.3382	0.48898	14.3382	0.329931	14.3382	0.308108	14.3382	0.31722		0		0		0		0
14.3584	0.314825	14.3584	0.696416	14.3584	0.499231	14.3584	0.317187	14.3584	0.315247	14.3584	0.326757		0		0		0		0
14.3787	0.316701	14.3787	0.68337	14.3787	0.499616	14.3787	0.321124	14.3787	0.30848	14.3787	0.312582		0		0		0		0
14.399	0.317076	14.399	0.703243	14.399	0.497822	14.399	0.315919	14.399	0.304942	14.399	0.327345		0		0		0		0
14.4192	0.323642	14.4192	0.712387	14.4192	0.50141	14.4192	0.32079	14.4192	0.315682	14.4192	0.318265		0		0		0		0
14.4395	0.316013	14.4395	0.725921	14.4395	0.495515	14.4395	0.328997	14.4395	0.306618	14.4395	0.331918		0		0		0		0
14.4597	0.324204	14.4597	0.697025	14.4597	0.488467	14.4597	0.324993	14.4597	0.316799	14.4597	0.328194		0		0		0		0
14.48	0.310136	14.48	0.703121	14.48	0.492312	14.48	0.328329	14.48	0.317917	14.48	0.325712		0		0		0		0
14.5003	0.320015	14.5003	0.696781	14.5003	0.512301	14.5003	0.324126	14.5003	0.322573	14.5003	0.330546		0		0		0		0
14.5205	0.316701	14.5205	0.708608	14.5205	0.49244	14.5205	0.329864	14.5205	0.314378	14.5205	0.333486		0		0		0		0
14.5408	0.326518	14.5408	0.716654	14.5408	0.498334	14.5408	0.326461	14.5408	0.322076	14.5408	0.332245		0		0		0		0
14.5611	0.328644	14.5611	0.715313	14.5611	0.500769	14.5611	0.333066	14.5611	0.317792	14.5611	0.320486		0		0		0		0
14.5813	0.321578	14.5813	0.696537	14.5813	0.514864	14.5813	0.335869	14.5813	0.315744	14.5813	0.320682		0		0		0		0
14.6016	0.323829	14.6016	0.72714	14.6016	0.503588	14.6016	0.331332	14.6016	0.324994	14.6016	0.333355		0		0		0		0
14.6219	0.331332	14.6219	0.725799	14.6219	0.495259	14.6219	0.334534	14.6219	0.318351	14.6219	0.328717		0		0		0		0
14.6421	0.32483	14.6421	0.745672	14.6421	0.499872	14.6421	0.339872	14.6421	0.324187	14.6421	0.331134		0		0		0		0
14.6624	0.325768	14.6624	0.737869	14.6624	0.510636	14.6624	0.338204	14.6624	0.323628	14.6624	0.34041		0		0		0		0
14.6826	0.325955	14.6826	0.723604	14.6826	0.503844	14.6826	0.333667	14.6826	0.328532	14.6826	0.331918		0		0		0		0
14.7029	0.333896	14.7029	0.725067	14.7029	0.513198	14.7029	0.331599	14.7029	0.326546	14.7029	0.3344		0		0		0		0
14.7232	0.330269	14.7232	0.718605	14.7232	0.505766	14.7232	0.330865	14.7232	0.318227	14.7232	0.337797		0		0		0		0
14.7434	0.328519	14.7434	0.730554	14.7434	0.486161	14.7434	0.330264	14.7434	0.32487	14.7434	0.340933		0		0		0		0
14.7637	0.335397	14.7637	0.73604	14.7637	0.50346	14.7637	0.343074	14.7637	0.334368	14.7637	0.341063		0		0		0		0
14.784	0.330269	14.784	0.731773	14.784	0.497437	14.784	0.343275	14.784	0.323131	14.784	0.336033		0		0		0		0
14.8042	0.328769	14.8042	0.729456	14.8042	0.500769	14.8042	0.333734	14.8042	0.325056	14.8042	0.332898		0		0		0		0
14.8245	0.339273	14.8245	0.732139	14.8245	0.494874	14.8245	0.338537	14.8245	0.321331	14.8245	0.341325		0		0		0		0
14.8448	0.335334	14.8448	0.742502	14.8448	0.477832	14.8448	0.339939	14.8448	0.337658	14.8448	0.34949		0		0		0		0
14.865	0.335522	14.865	0.724945	14.865	0.503332	14.865	0.338671	14.865	0.323069	14.865	0.335641		0		0		0		0
14.8853	0.333458	14.8853	0.737137	14.8853	0.495643	14.8853	0.335602	14.8853	0.329774	14.8853	0.350144		0		0		0		0
14.9055	0.338898	14.9055	0.736284	14.9055	0.5	14.9055	0.350747	14.9055	0.334492	14.9055	0.343546		0		0		0		0
14.9258	0.336647	14.9258	0.75701	14.9258	0.522424	14.9258	0.346077	14.9258	0.326918	14.9258	0.332963		0		0		0		0
14.9461	0.344901	14.9461	0.752499	14.9461	0.505126	14.9461	0.34621	14.9461	0.328719	14.9461	0.340868		0		0		0		0
14.9663	0.347027	14.9663	0.728359	14.9663	0.505894	14.9663	0.349813	14.9663	0.332009	14.9663	0.345636		0		0		0		0
14.9866	0.343275	14.9866	0.761156	14.9866	0.49449	14.9866	0.338738	14.9866	0.344115	14.9866	0.346616		0		0		0		0
15.0069	0.341649	15.0069	0.743477	15.0069	0.495131	15.0069	0.352148	15.0069	0.337162	15.0069	0.345898		0		0		0		0
15.0271	0.343775	15.0271	0.736284	15.0271	0.516786	15.0271	0.352282	15.0271	0.33412	15.0271	0.35243		0		0		0		0
15.0474	0.344838	15.0474	0.750549	15.0474	0.500897	15.0474	0.341273	15.0474	0.341135	15.0474	0.35145		0		0		0		0
15.0677	0.347214	15.0677	0.767252	15.0677	0.505126	15.0677	0.356886	15.0677	0.338217	15.0677	0.347792		0		0		0		0
15.0879	0.348402	15.0879	0.748476	15.0879	0.509354	15.0879	0.347411	15.0879	0.343991	15.0879	0.355631		0		0		0		0
15.1082	0.350091	15.1082	0.755669	15.1082	0.496156	15.1082	0.360622	15.1082	0.342004	15.1082	0.356611		0		0		0		0
15.1284	0.362971	15.1284	0.765667	15.1284	0.500769	15.1284	0.359287	15.1284	0.336789	15.1284	0.359681		0		0		0		0
15.1487	0.352467	15.1487	0.765667	15.1487	0.500513	15.1487	0.350814	15.1487	0.338465	15.1487	0.358113		0		0		0		0
15.169	0.355656	15.169	0.746281	15.169	0.508713	15.169	0.356485	15.169	0.347591	15.169	0.361576		0		0		0		0
15.1892	0.345651	15.1892	0.772129	15.1892	0.519477	15.1892	0.359287	15.1892	0.341507	15.1892	0.364189		0		0		0		0
15.2095	0.349716	15.2095	0.755426	15.2095	0.520118	15.2095	0.353216	15.2095	0.344363	15.2095	0.364189		0		0		0		0
15.2298	0.352342	15.2298	0.795903	15.2298	0.524987	15.2298	0.359154	15.2298	0.343742	15.2298	0.375621		0		0		0		0
15.25	0.355781	15.25	0.782614	15.25	0.517555	15.25	0.358554	15.25	0.342066	15.25	0.370721		0		0		0		0
15.2703	0.35428	15.2703	0.780907	15.2703	0.517683	15.2703	0.37043	15.2703	0.350819	15.2703	0.370721		0		0		0		0
15.2906	0.354843	15.2906	0.774689	15.2906	0.515633	15.2906	0.353683	15.2906	0.354731	15.2906	0.371374		0		0		0		0
15.3108	0.35947	15.3108	0.785784	15.3108	0.519477	15.3108	0.366627	15.3108	0.361559	15.3108	0.374314		0		0		0		0
15.3311	0.362784	15.3311	0.77286	15.3311	0.498334	15.3311	0.365626	15.3311	0.355103	15.3311	0.382545		0		0		0		0
15.3513	0.364097	15.3513	0.774323	15.3513	0.532035	15.3513	0.366426	15.3513	0.354544	15.3513	0.369153		0		0		0		0
15.3716	0.377978	15.3716	0.783346	15.3716	0.519733	15.3716	0.363624	15.3716	0.355724	15.3716	0.3896		0		0		0		0
15.3919	0.367723	15.3919	0.779688	15.3919	0.541773	15.3919	0.366627	15.3919	0.36665	15.3919	0.399726		0		0		0		0
15.4121	0.388545	15.4121	0.781273	15.4121	0.522296	15.4121	0.373365	15.4121	0.35771	15.4121	0.382284		0		0		0		0
15.4324	0.399925	15.4324	0.787979	15.4324	0.537545	15.4324	0.381772	15.4324	0.361932	15.4324	0.399007		0		0		0		0
15.4527	0.421622	15.4527	0.788954	15.4527	0.544977	15.4527	0.387844	15.4527	0.367954	15.4527	0.39757		0		0		0		0
15.4729	0.454199	15.4729	0.813216	15.4729	0.538186	15.4729	0.394582	15.4729	0.365098	15.4729	0.397897		0		0		0		0
15.4932	0.493091	15.4932	0.803706	15.4932	0.559457	15.4932	0.390379	15.4932	0.370375	15.4932	0.397962		0		0		0		0
15.5135	0.547802	15.5135	0.814192	15.5135	0.574449	15.5135	0.392781	15.5135	0.37292	15.5135	0.41168		0		0		0		0
15.5337	0.598137	15.5337	0.854182	15.5337	0.598795	15.5337	0.404257	15.5337	0.373169	15.5337	0.410243		0		0		0		0
15.554	0.633777	15.554	0.835894	15.554	0.618657	15.554	0.439485	15.554	0.385336	15.554	0.414424		0		0		0		0
15.5742	0.665041	15.5742	0.843697	15.5742	0.657996	15.5742	0.452829	15.5742	0.398684	15.5742	0.422067		0		0		0		0
15.5945	0.638654	15.5945	0.878079	15.5945	0.67632	15.5945	0.485121	15.5945	0.408369	15.5945	0.439705		0		0		0		0
15.6148	0.594385	15.6148	0.87881	15.6148	0.693362	15.6148	0.506205	15.6148	0.427241	15.6148	0.469885		0		0		0		0
15.635	0.522916	15.635	0.87503	15.635	0.686187	15.635	0.549506	15.635	0.454184	15.635	0.504246		0		0		0		0
15.6553	0.470456	15.6553	0.882833	15.6553	0.670682	15.6553	0.581132	15.6553	0.475416	15.6553	0.531356		0		0		0		0
15.6756	0.42925	15.6756	0.866984	15.6756	0.666966	15.6756	0.632439	15.6756	0.518748	15.6756	0.570486		0		0		0		0
15.6958	0.409679	15.6958	0.836259	15.6958	0.638262	15.6958	0.641513	15.6958	0.572324	15.6958	0.62046		0		0		0		0
15.7161	0.387795	15.7161	0.82992	15.7161	0.627499	15.7161	0.622498	15.7161	0.595667	15.7161	0.622746		0		0		0		0
15.7364	0.395611	15.7364	0.815899	15.7364	0.604562	15.7364	0.580531	15.7364	0.622424	15.7364	0.595767		0		0		0		0
15.7566	0.397549	15.7566	0.826262	15.7566	0.60123	15.7566	0.511876	15.7566	0.621306	15.7566	0.536648		0		0		0		0
15.7769	0.376602	15.7769	0.806145	15.7769	0.557406	15.7769	0.47458	15.7769	0.569717	15.7769	0.466357		0		0		0		0
15.7971	0.387107	15.7971	0.824677	15.7971	0.551768	15.7971	0.439885	15.7971	0.517259	15.7971	0.433107		0		0		0		0
15.8174	0.381667	15.8174	0.812972	15.8174	0.555356	15.8174	0.417534	15.8174	0.459896	15.8174	0.416188		0		0		0		0
15.8377	0.38298	15.8377	0.817484	15.8377	0.563045	15.8377	0.39178	15.8377	0.425565	15.8377	0.401947		0		0		0		0
15.8579	0.381229	15.8579	0.804926	15.8579	0.55164	15.8579	0.396984	15.8579	0.404023	15.8579	0.392866		0		0		0		0
15.8782	0.381104	15.8782	0.832114	15.8782	0.558047	15.8782	0.40399	15.8782	0.388751	15.8782	0.393716		0		0		0		0
15.8985	0.387419	15.8985	0.80712	15.8985	0.568555	15.8985	0.400187	15.8985	0.394462	15.8985	0.396525		0		0		0		0
15.9187	0.389921	15.9187	0.824921	15.9187	0.557919	15.9187	0.397318	15.9187	0.392662	15.9187	0.392344		0		0		0		0
15.939	0.39386	15.939	0.811997	15.939	0.553306	15.939	0.394315	15.939	0.393407	15.939	0.397047		0		0		0		0
15.9593	0.394798	15.9593	0.823823	15.9593	0.581112	15.9593	0.398385	15.9593	0.3944	15.9593	0.391952		0		0		0		0
15.9795	0.385356	15.9795	0.831261	15.9795	0.559072	15.9795	0.40846	15.9795	0.39229	15.9795	0.403123		0		0		0		0
15.9998	0.38867	15.9998	0.834187	15.9998	0.559969	15.9998	0.404457	15.9998	0.400919	15.9998	0.393128		0		0		0		0
16.02	0.396173	16.02	0.829676	16.02	0.571886	16.02	0.410662	16.02	0.389993	16.02	0.389731		0		0		0		0
16.0403	0.395486	16.0403	0.834309	16.0403	0.552793	16.0403	0.398986	16.0403	0.394711	16.0403	0.401097		0		0		0		0
16.0606	0.395235	16.0606	0.860888	16.0606	0.56817	16.0606	0.410862	16.0606	0.387633	16.0606	0.401947		0		0		0		0
16.0808	0.397924	16.0808	0.821629	16.0808	0.569067	16.0808	0.404724	16.0808	0.392662	16.0808	0.396394		0		0		0		0
16.1011	0.404802	16.1011	0.822604	16.1011	0.572911	16.1011	0.406725	16.1011	0.397318	16.1011	0.394173		0		0		0		0
16.1214	0.406365	16.1214	0.844062	16.1214	0.58816	16.1214	0.398185	16.1214	0.396076	16.1214	0.387248		0		0		0		0
16.1416	0.394298	16.1416	0.839064	16.1416	0.560994	16.1416	0.405991	16.1416	0.3944	16.1416	0.420303		0		0		0		0
16.1619	0.40005	16.1619	0.842965	16.1619	0.589313	16.1619	0.409327	16.1619	0.408369	16.1619	0.413117		0		0		0		0
16.1822	0.398174	16.1822	0.864911	16.1822	0.574962	16.1822	0.40866	16.1822	0.386268	16.1822	0.411288		0		0		0		0
16.2024	0.398925	16.2024	0.847964	16.2024	0.587135	16.2024	0.407726	16.2024	0.404582	16.2024	0.405474		0		0		0		0
16.2227	0.405427	16.2227	0.848574	16.2227	0.602896	16.2227	0.40826	16.2227	0.401291	16.2227	0.40554		0		0		0		0
16.2429	0.39955	16.2429	0.852475	16.2429	0.606484	16.2429	0.414198	16.2429	0.398311	16.2429	0.413901		0		0		0		0
16.2632	0.39905	16.2632	0.851134	16.2632	0.589954	16.2632	0.406992	16.2632	0.408369	16.2632	0.409786		0		0		0		0
16.2835	0.404302	16.2835	0.872714	16.2835	0.605202	16.2835	0.406459	16.2835	0.405016	16.2835	0.409524		0		0		0		0
16.3037	0.396111	16.3037	0.844306	16.3037	0.608022	16.3037	0.420937	16.3037	0.400236	16.3037	0.411223		0		0		0		0
16.324	0.40549	16.324	0.860278	16.324	0.604049	16.324	0.407192	16.324	0.402098	16.324	0.414685		0		0		0		0
16.3443	0.420309	16.3443	0.878688	16.3443	0.607893	16.3443	0.415399	16.3443	0.405885	16.3443	0.409328		0		0		0		0
16.3645	0.419496	16.3645	0.871007	16.3645	0.609687	16.3645	0.410929	16.3645	0.414887	16.3645	0.419781		0		0		0		0
16.3848	0.419621	16.3848	0.860034	16.3848	0.580087	16.3848	0.42047	16.3848	0.411535	16.3848	0.416906		0		0		0		0
16.4051	0.420371	16.4051	0.862351	16.4051	0.598283	16.4051	0.424807	16.4051	0.411473	16.4051	0.421152		0		0		0		0
16.4253	0.40524	16.4253	0.853694	16.4253	0.585853	16.4253	0.420003	16.4253	0.411286	16.4253	0.423831		0		0		0		0
16.4456	0.415994	16.4456	0.867593	16.4456	0.599821	16.4456	0.411262	16.4456	0.407561	16.4456	0.418735		0		0		0		0
16.4658	0.413869	16.4658	0.882468	16.4658	0.591748	16.4658	0.422271	16.4658	0.416563	16.4658	0.419062		0		0		0		0
16.4861	0.414932	16.4861	0.886247	16.4861	0.590979	16.4861	0.421337	16.4861	0.413273	16.4861	0.416645		0		0		0		0
16.5064	0.409929	16.5064	0.881736	16.5064	0.573424	16.5064	0.419002	16.5064	0.412652	16.5064	0.423569		0		0		0		0
16.5266	0.413806	16.5266	0.876737	16.5266	0.591492	16.5266	0.430678	16.5266	0.413832	16.5266	0.415665		0		0		0		0
16.5469	0.42231	16.5469	0.888198	16.5469	0.600333	16.5469	0.43288	16.5469	0.41706	16.5469	0.432127		0		0		0		0
16.5672	0.411555	16.5672	0.859912	16.5672	0.579446	16.5672	0.422938	16.5672	0.419543	16.5672	0.441991		0		0		0		0
16.5874	0.41712	16.5874	0.875274	16.5874	0.574065	16.5874	0.424073	16.5874	0.416191	16.5874	0.424811		0		0		0		0
16.6077	0.40624	16.6077	0.884906	16.6077	0.586366	16.6077	0.42474	16.6077	0.414266	16.6077	0.417821		0		0		0		0
16.628	0.416682	16.628	0.882833	16.628	0.576243	16.628	0.423272	16.628	0.428483	16.628	0.422198		0		0		0		0
16.6482	0.42381	16.6482	0.892709	16.6482	0.57368	16.6482	0.424273	16.6482	0.43109	16.6482	0.420107		0		0		0		0
16.6685	0.421997	16.6685	0.896489	16.6685	0.601358	16.6685	0.430211	16.6685	0.422771	16.6685	0.43376		0		0		0		0
16.6887	0.424123	16.6887	0.893684	16.6887	0.562916	16.6887	0.436015	16.6887	0.425192	16.6887	0.439247		0		0		0		0
16.709	0.424873	16.709	0.902829	16.709	0.574449	16.709	0.430077	16.709	0.42451	16.709	0.427816		0		0		0		0
16.7293	0.433752	16.7293	0.879298	16.7293	0.557535	16.7293	0.430211	16.7293	0.421964	16.7293	0.435981		0		0		0		0
16.7495	0.434503	16.7495	0.909778	16.7495	0.584059	16.7495	0.445423	16.7495	0.42811	16.7495	0.434805		0		0		0		0
16.7698	0.429938	16.7698	0.885638	16.7698	0.569323	16.7698	0.436349	16.7698	0.430035	16.7698	0.439378		0		0		0		0
16.7901	0.429563	16.7901	0.888442	16.7901	0.565095	16.7901	0.451027	16.7901	0.442141	16.7901	0.437549		0		0		0		0
16.8103	0.420246	16.8103	0.882833	16.8103	0.584572	16.8103	0.431345	16.8103	0.42482	16.8103	0.442318		0		0		0		0
16.8306	0.436754	16.8306	0.903072	16.8306	0.584828	16.8306	0.453896	16.8306	0.428669	16.8306	0.434936		0		0		0		0
16.8509	0.432127	16.8509	0.897708	16.8509	0.591748	16.8509	0.436883	16.8509	0.428669	16.8509	0.444343		0		0		0		0
16.8711	0.435128	16.8711	0.89088	16.8711	0.581112	16.8711	0.441753	16.8711	0.43376	16.8711	0.427554		0		0		0		0
16.8914	0.431189	16.8914	0.879663	16.8914	0.58675	16.8914	0.450427	16.8914	0.441271	16.8914	0.440293		0		0		0		0
16.9116	0.43913	16.9116	0.906608	16.9116	0.56407	16.9116	0.452629	16.9116	0.436677	16.9116	0.464332		0		0		0		0
16.9319	0.433377	16.9319	0.890393	16.9319	0.585341	16.9319	0.448759	16.9319	0.433698	16.9319	0.444343		0		0		0		0
16.9522	0.441443	16.9522	0.917459	16.9522	0.584572	16.9522	0.448626	16.9522	0.442575	16.9522	0.448589		0		0		0		0
16.9724	0.431439	16.9724	0.905999	16.9724	0.584444	16.9724	0.451628	16.9724	0.445803	16.9724	0.445192		0		0		0		0
16.9927	0.444507	16.9927	0.925018	16.9927	0.580087	16.9927	0.453029	16.9927	0.441768	16.9927	0.444669		0		0		0		0
17.013	0.436441	17.013	0.907584	17.013	0.580984	17.013	0.44569	17.013	0.438602	17.013	0.445976		0		0		0		0
17.0332	0.437379	17.0332	0.907949	17.0332	0.587007	17.0332	0.448425	17.0332	0.433635	17.0332	0.453815		0		0		0		0
17.0535	0.430751	17.0535	0.891002	17.0535	0.582266	17.0535	0.461436	17.0535	0.440092	17.0535	0.44872		0		0		0		0
17.0738	0.443381	17.0738	0.912338	17.0738	0.577909	17.0738	0.454564	17.0738	0.446921	17.0738	0.457996		0		0		0		0
17.094	0.442944	17.094	0.90356	17.094	0.575346	17.094	0.444823	17.094	0.443196	17.094	0.44787		0		0		0		0
17.1143	0.436003	17.1143	0.896367	17.1143	0.586366	17.1143	0.453696	17.1143	0.445679	17.1143	0.456493		0		0		0		0
17.1345	0.444319	17.1345	0.895391	17.1345	0.582394	17.1345	0.461369	17.1345	0.441458	17.1345	0.458322		0		0		0		0
17.1548	0.451197	17.1548	0.910753	17.1548	0.573552	17.1548	0.467374	17.1548	0.450087	17.1548	0.462895		0		0		0		0
17.1751	0.451197	17.1751	0.912217	17.1751	0.566632	17.1751	0.464438	17.1751	0.449777	17.1751	0.469036		0		0		0		0
17.1953	0.447571	17.1953	0.924287	17.1953	0.568555	17.1953	0.460235	17.1953	0.455053	17.1953	0.465312		0		0		0		0
17.2156	0.450009	17.2156	0.920263	17.2156	0.577268	17.2156	0.464638	17.2156	0.458716	17.2156	0.453162		0		0		0		0
17.2359	0.462327	17.2359	0.93526	17.2359	0.604818	17.2359	0.470243	17.2359	0.452508	17.2359	0.456755		0		0		0		0
17.2561	0.451698	17.2561	0.919166	17.2561	0.55715	17.2561	0.462036	17.2561	0.464552	17.2561	0.456559		0		0		0		0
17.2764	0.452761	17.2764	0.937942	17.2764	0.583931	17.2764	0.4583	17.2764	0.463931	17.2764	0.466553		0		0		0		0
17.2967	0.457137	17.2967	0.923311	17.2967	0.576627	17.2967	0.469642	17.2967	0.456978	17.2967	0.471257		0		0		0		0
17.3169	0.455324	17.3169	0.900512	17.3169	0.584956	17.3169	0.478783	17.3169	0.452694	17.3169	0.465639		0		0		0		0
17.3372	0.456887	17.3372	0.921848	17.3372	0.575859	17.3372	0.47558	17.3372	0.464179	17.3372	0.461981		0		0		0		0
17.3574	0.455512	17.3574	0.925384	17.3574	0.585213	17.3574	0.464705	17.3574	0.455923	17.3574	0.461393		0		0		0		0
17.3777	0.463078	17.3777	0.920507	17.3777	0.57509	17.3777	0.458767	17.3777	0.459958	17.3777	0.46786		0		0		0		0
17.398	0.462015	17.398	0.920751	17.398	0.569323	17.398	0.474646	17.398	0.461758	17.398	0.465182		0		0		0		0
17.4182	0.461202	17.4182	0.935991	17.4182	0.587391	17.4182	0.472912	17.4182	0.453129	17.4182	0.466357		0		0		0		0
17.4385	0.466892	17.4385	0.944526	17.4385	0.585597	17.4385	0.474847	17.4385	0.479327	17.4385	0.460217		0		0		0		0
17.4588	0.464016	17.4588	0.925994	17.4588	0.574577	17.4588	0.481185	17.4588	0.461075	17.4588	0.464528		0		0		0		0
17.479	0.466954	17.479	0.944526	17.479	0.584572	17.479	0.47558	17.479	0.468773	17.479	0.472302		0		0		0		0
17.4993	0.480585	17.4993	0.950134	17.4993	0.583034	17.4993	0.481252	17.4993	0.464366	17.4993	0.470865		0		0		0		0
17.5196	0.467267	17.5196	0.953304	17.5196	0.573936	17.5196	0.484521	17.5196	0.46778	17.5196	0.478835		0		0		0		0
17.5398	0.465829	17.5398	0.942453	17.5398	0.579703	17.5398	0.480651	17.5398	0.485411	17.5398	0.477528		0		0		0		0
17.5601	0.463765	17.5601	0.961717	17.5601	0.582394	17.5601	0.48332	17.5601	0.473181	17.5601	0.480468		0		0		0		0
17.5803	0.476959	17.5803	0.932699	17.5803	0.575346	17.5803	0.501801	17.5803	0.466538	17.5803	0.474915		0		0		0		0
17.6006	0.470581	17.6006	0.907705	17.6006	0.574705	17.6006	0.476915	17.6006	0.463496	17.6006	0.47583		0		0		0		0
17.6209	0.463078	17.6209	0.93526	17.6209	0.584828	17.6209	0.492861	17.6209	0.468587	17.6209	0.480794		0		0		0		0
17.6411	0.474082	17.6411	0.916728	17.6411	0.582009	17.6411	0.486456	17.6411	0.477216	17.6411	0.482885		0		0		0		0
17.6614	0.473395	17.6614	0.938673	17.6614	0.565992	17.6614	0.478583	17.6614	0.474112	17.6614	0.480402		0		0		0		0
17.6817	0.475083	17.6817	0.940015	17.6817	0.59918	17.6817	0.494729	17.6817	0.480693	17.6817	0.487458		0		0		0		0
17.7019	0.476208	17.7019	0.97525	17.7019	0.594439	17.7019	0.499466	17.7019	0.485349	17.7019	0.483473		0		0		0		0
17.7222	0.465954	17.7222	0.96196	17.7222	0.584316	17.7222	0.48799	17.7222	0.483797	17.7222	0.489548		0		0		0		0
17.7425	0.48465	17.7425	0.944891	17.7425	0.588544	17.7425	0.489992	17.7425	0.485721	17.7425	0.483603		0		0		0		0
17.7627	0.488526	17.7627	0.940624	17.7627	0.586238	17.7627	0.481652	17.7627	0.483486	17.7627	0.491638		0		0		0		0
17.783	0.474958	17.783	0.937698	17.783	0.589313	17.783	0.504937	17.783	0.483859	17.783	0.488437		0		0		0		0
17.8032	0.483712	17.8032	0.940137	17.8032	0.584956	17.8032	0.506872	17.8032	0.481376	17.8032	0.494774		0		0		0		0
17.8235	0.484399	17.8235	0.942941	17.8235	0.599949	17.8235	0.498332	17.8235	0.491867	17.8235	0.493402		0		0		0		0
17.8438	0.487276	17.8438	0.960254	17.8438	0.587775	17.8438	0.507272	17.8438	0.485225	17.8438	0.485563		0		0		0		0
17.864	0.496905	17.864	0.939039	17.864	0.60123	17.864	0.503936	17.864	0.495592	17.864	0.499739		0		0		0		0
17.8843	0.508535	17.8843	0.965862	17.8843	0.586238	17.8843	0.50794	17.8843	0.48808	17.8843	0.497975		0		0		0		0
17.9046	0.524855	17.9046	0.937089	17.9046	0.578037	17.9046	0.495063	17.9046	0.4982	17.9046	0.499085		0		0		0		0
17.9248	0.552804	17.9248	0.934284	17.9248	0.579959	17.9248	0.511743	17.9248	0.496772	17.9248	0.502548		0		0		0		0
17.9451	0.577565	17.9451	0.96952	17.9451	0.608022	17.9451	0.519749	17.9451	0.502856	17.9451	0.494382		0		0		0		0
17.9654	0.6002	17.9654	0.958791	17.9654	0.594951	17.9654	0.516146	17.9654	0.489012	17.9654	0.50405		0		0		0		0
17.9856	0.624148	17.9856	0.971227	17.9856	0.618913	17.9856	0.531092	17.9856	0.511361	17.9856	0.510844		0		0		0		0
18.0059	0.637279	18.0059	0.979883	18.0059	0.621861	18.0059	0.548706	18.0059	0.50329	18.0059	0.512412		0		0		0		0
18.0262	0.625023	18.0262	0.986832	18.0262	0.649154	18.0262	0.555911	18.0262	0.506581	18.0262	0.521492		0		0		0		0
18.0464	0.617895	18.0464	0.984272	18.0464	0.649795	18.0464	0.578263	18.0464	0.517134	18.0464	0.541416		0		0		0		0
18.0667	0.572438	18.0667	0.994026	18.0667	0.65838	18.0667	0.597745	18.0667	0.544822	18.0667	0.554416		0		0		0		0
18.0869	0.540737	18.0869	0.980736	18.0869	0.6398	18.0869	0.624099	18.0869	0.564068	18.0869	0.573556		0		0		0		0
18.1072	0.528794	18.1072	0.98793	18.1072	0.634803	18.1072	0.64545	18.1072	0.579277	18.1072	0.595767		0		0		0		0
18.1275	0.507409	18.1275	0.983419	18.1275	0.630702	18.1275	0.655658	18.1275	0.602371	18.1275	0.620852		0		0		0		0
18.1477	0.495279	18.1477	1	18.1477	0.624295	18.1477	0.640312	18.1477	0.615843	18.1477	0.623661		0		0		0		0
18.168	0.491965	18.168	0.982565	18.168	0.607253	18.168	0.60455	18.168	0.631612	18.168	0.61654		0		0		0		0
18.1883	0.485963	18.1883	0.96574	18.1883	0.607893	18.1883	0.564318	18.1883	0.61634	18.1883	0.58636		0		0		0		0
18.2085	0.498155	18.2085	0.947452	18.2085	0.597386	18.2085	0.557246	18.2085	0.589645	18.2085	0.54612		0		0		0		0
18.2288	0.492653	18.2288	0.956474	18.2288	0.580472	18.2288	0.536496	18.2288	0.572697	18.2288	0.533055		0		0		0		0
18.2491	0.494591	18.2491	0.966472	18.2491	0.585213	18.2491	0.536896	18.2491	0.548609	18.2491	0.517573		0		0		0		0
18.2693	0.49678	18.2693	0.93148	18.2693	0.589698	18.2693	0.515746	18.2693	0.524957	18.2693	0.513196		0		0		0		0
18.2896	0.498155	18.2896	0.94794	18.2896	0.580472	18.2896	0.512744	18.2896	0.521728	18.2896	0.517834		0		0		0		0
18.3098	0.501282	18.3098	0.959278	18.3098	0.581112	18.3098	0.519883	18.3098	0.52595	18.3098	0.508166		0		0		0		0
18.3301	0.493341	18.3301	0.938064	18.3301	0.589441	18.3301	0.521551	18.3301	0.504346	18.3301	0.509211		0		0		0		0
18.3504	0.492966	18.3504	0.950988	18.3504	0.567145	18.3504	0.517881	18.3504	0.509933	18.3504	0.523909		0		0		0		0
18.3706	0.501407	18.3706	0.954036	18.3706	0.599564	18.3706	0.522885	18.3706	0.50031	18.3706	0.513784		0		0		0		0
18.3909	0.490902	18.3909	0.947452	18.3909	0.576499	18.3909	0.510141	18.3909	0.50118	18.3909	0.515482		0		0		0		0
18.4112	0.49603	18.4112	0.942819	18.4112	0.576243	18.4112	0.51668	18.4112	0.517196	18.4112	0.52711		0		0		0		0
18.4314	0.490527	18.4314	0.960863	18.4314	0.59226	18.4314	0.532026	18.4314	0.502732	18.4314	0.522276		0		0		0		0
18.4517	0.490027	18.4517	0.969763	18.4517	0.577396	18.4517	0.513811	18.4517	0.518811	18.4517	0.515743		0		0		0		0
18.472	0.489339	18.472	0.953548	18.472	0.59713	18.472	0.516747	18.472	0.510616	18.472	0.523909		0		0		0		0
18.4922	0.492716	18.4922	0.944404	18.4922	0.579318	18.4922	0.513678	18.4922	0.504346	18.4922	0.524236		0		0		0		0
18.5125	0.505471	18.5125	0.947696	18.5125	0.573424	18.5125	0.524219	18.5125	0.503042	18.5125	0.531617		0		0		0		0
18.5327	0.494404	18.5327	0.930627	18.5327	0.584572	18.5327	0.513411	18.5327	0.516389	18.5327	0.518487		0		0		0		0
18.553	0.498468	18.553	0.965252	18.553	0.582394	18.553	0.524086	18.553	0.50925	18.553	0.524105		0		0		0		0
18.5733	0.491277	18.5733	0.930627	18.5733	0.568555	18.5733	0.519482	18.5733	0.516514	18.5733	0.532009		0		0		0		0
18.5935	0.492841	18.5935	0.944526	18.5935	0.569836	18.5935	0.513611	18.5935	0.511547	18.5935	0.527763		0		0		0		0
18.6138	0.505659	18.6138	0.957693	18.6138	0.56817	18.6138	0.501468	18.6138	0.519493	18.6138	0.524105		0		0		0		0
18.6341	0.494154	18.6341	0.917337	18.6341	0.569708	18.6341	0.514412	18.6341	0.526571	18.6341	0.51398		0		0		0		0
18.6543	0.490777	18.6543	0.930992	18.6543	0.576115	18.6543	0.52889	18.6543	0.512416	18.6543	0.527763		0		0		0		0
18.6746	0.50197	18.6746	0.944282	18.6746	0.588288	18.6746	0.515546	18.6746	0.514713	18.6746	0.526261		0		0		0		0
18.6949	0.500907	18.6949	0.933309	18.6949	0.572911	18.6949	0.522818	18.6949	0.509126	18.6949	0.504246		0		0		0		0
18.7151	0.496217	18.7151	0.934772	18.7151	0.574962	18.7151	0.535962	18.7151	0.50956	18.7151	0.512216		0		0		0		0
18.7354	0.505471	18.7354	0.951719	18.7354	0.570733	18.7354	0.52949	18.7354	0.522846	18.7354	0.51901		0		0		0		0
18.7556	0.486213	18.7556	0.907462	18.7556	0.569195	18.7556	0.509274	18.7556	0.500372	18.7556	0.506467		0		0		0		0
18.7759	0.490965	18.7759	0.926969	18.7759	0.578421	18.7759	0.522952	18.7759	0.514341	18.7759	0.522799		0		0		0		0
18.7962	0.501094	18.7962	0.954889	18.7962	0.552025	18.7962	0.522018	18.7962	0.509933	18.7962	0.512542		0		0		0		0
18.8164	0.496155	18.8164	0.947574	18.8164	0.5592	18.8164	0.519082	18.8164	0.521977	18.8164	0.513326		0		0		0		0
18.8367	0.498968	18.8367	0.930017	18.8367	0.568939	18.8367	0.533026	18.8367	0.507201	18.8367	0.504181		0		0		0		0
18.857	0.503658	18.857	0.923189	18.857	0.57573	18.857	0.517014	18.857	0.503539	18.857	0.524758		0		0		0		0
18.8772	0.498155	18.8772	0.920873	18.8772	0.557919	18.8772	0.507673	18.8772	0.511361	18.8772	0.508623		0		0		0		0
18.8975	0.506221	18.8975	0.924653	18.8975	0.563685	18.8975	0.518882	18.8975	0.526943	18.8975	0.513849		0		0		0		0
18.9178	0.499531	18.9178	0.915508	18.9178	0.561763	18.9178	0.523686	18.9178	0.515955	18.9178	0.523452		0		0		0		0
18.938	0.486213	18.938	0.918435	18.938	0.576115	18.938	0.518281	18.938	0.510616	18.938	0.510452		0		0		0		0
18.9583	0.500156	18.9583	0.948671	18.9583	0.573296	18.9583	0.523619	18.9583	0.516017	18.9583	0.514959		0		0		0		0
18.9785	0.501907	18.9785	0.912582	18.9785	0.554972	18.9785	0.519682	18.9785	0.514154	18.9785	0.520316		0		0		0		0
18.9988	0.504283	18.9988	0.915752	18.9988	0.558047	18.9988	0.519215	18.9988	0.521542	18.9988	0.50503		0		0		0		0
19.0191	0.498968	19.0191	0.895269	19.0191	0.560097	19.0191	0.509207	19.0191	0.516948	19.0191	0.514045		0		0		0		0
19.0393	0.492778	19.0393	0.929773	19.0393	0.550103	19.0393	0.515879	19.0393	0.507574	19.0393	0.519598		0		0		0		0
19.0596	0.493779	19.0596	0.926603	19.0596	0.56612	19.0596	0.517014	19.0596	0.514217	19.0596	0.509146		0		0		0		0
19.0799	0.504471	19.0799	0.926116	19.0799	0.559457	19.0799	0.526154	19.0799	0.506394	19.0799	0.515743		0		0		0		0
19.1001	0.489652	19.1001	0.915021	19.1001	0.560994	19.1001	0.518815	19.1001	0.504408	19.1001	0.517964		0		0		0		0
19.1204	0.49678	19.1204	0.903194	19.1204	0.551384	19.1204	0.522551	19.1204	0.506146	19.1204	0.505161		0		0		0		0
19.1407	0.500281	19.1407	0.915874	19.1407	0.567401	19.1407	0.512076	19.1407	0.513161	19.1407	0.517377		0		0		0		0
19.1609	0.491215	19.1609	0.901244	19.1609	0.547924	19.1609	0.521551	19.1609	0.507822	19.1609	0.507774		0		0		0		0
19.1812	0.483962	19.1812	0.893563	19.1812	0.550359	19.1812	0.503336	19.1812	0.51701	19.1812	0.509668		0		0		0		0
19.2014	0.488276	19.2014	0.910266	19.2014	0.547027	19.2014	0.525821	19.2014	0.515769	19.2014	0.504377		0		0		0		0
19.2217	0.50322	19.2217	0.908315	19.2217	0.553434	19.2217	0.52482	19.2217	0.525515	19.2217	0.511432		0		0		0		0
19.242	0.49678	19.242	0.908559	19.242	0.531907	19.242	0.534628	19.242	0.510554	19.242	0.515743		0		0		0		0
19.2622	0.49234	19.2622	0.913192	19.2622	0.566761	19.2622	0.518215	19.2622	0.504656	19.2622	0.517964		0		0		0		0
19.2825	0.497405	19.2825	0.897464	19.2825	0.563301	19.2825	0.526755	19.2825	0.503973	19.2825	0.50797		0		0		0		0
19.3028	0.49084	19.3028	0.907096	19.3028	0.552153	19.3028	0.520016	19.3028	0.501366	19.3028	0.510321		0		0		0		0
19.323	0.489527	19.323	0.907584	19.323	0.54267	19.323	0.50794	19.323	0.500248	19.323	0.505422		0		0		0		0
19.3433	0.486088	19.3433	0.917947	19.3433	0.556509	19.3433	0.517214	19.3433	0.507822	19.3433	0.503266		0		0		0		0
19.3636	0.495654	19.3636	0.904292	19.3636	0.544336	19.3636	0.520149	19.3636	0.494475	19.3636	0.508166		0		0		0		0
19.3838	0.496405	19.3838	0.89405	19.3838	0.541773	19.3838	0.529023	19.3838	0.511982	19.3838	0.508035		0		0		0		0
19.4041	0.492215	19.4041	0.895513	19.4041	0.532932	19.4041	0.517814	19.4041	0.513409	19.4041	0.511301		0		0		0		0
19.4243	0.496717	19.4243	0.888198	19.4243	0.533573	19.4243	0.517347	19.4243	0.502483	19.4243	0.503985		0		0		0		0
19.4446	0.491277	19.4446	0.88832	19.4446	0.544721	19.4446	0.518415	19.4446	0.511857	19.4446	0.501307		0		0		0		0
19.4649	0.47971	19.4649	0.900512	19.4649	0.539979	19.4649	0.517014	19.4649	0.508071	19.4649	0.503332		0		0		0		0
19.4851	0.49234	19.4851	0.892953	19.4851	0.523706	19.4851	0.511342	19.4851	0.506022	19.4851	0.510517		0		0		0		0
19.5054	0.491277	19.5054	0.879785	19.5054	0.543824	19.5054	0.51728	19.5054	0.500869	19.5054	0.501568		0		0		0		0
19.5257	0.477772	19.5257	0.885638	19.5257	0.551128	19.5257	0.508874	19.5257	0.500497	19.5257	0.518552		0		0		0		0
19.5459	0.479335	19.5459	0.880639	19.5459	0.53447	19.5459	0.511476	19.5459	0.498634	19.5459	0.494055		0		0		0		0
19.5662	0.49209	19.5662	0.877469	19.5662	0.539211	19.5662	0.510408	19.5662	0.501055	19.5662	0.495035		0		0		0		0
19.5865	0.469143	19.5865	0.87625	19.5865	0.545489	19.5865	0.514945	19.5865	0.497889	19.5865	0.499477		0		0		0		0
19.6067	0.484149	19.6067	0.869422	19.6067	0.549077	19.6067	0.518682	19.6067	0.498883	19.6067	0.494447		0		0		0		0
19.627	0.491152	19.627	0.874299	19.627	0.541389	19.627	0.512543	19.627	0.499069	19.627	0.492292		0		0		0		0
19.6472	0.478397	19.6472	0.863814	19.6472	0.541773	19.6472	0.50387	19.6472	0.497268	19.6472	0.504965		0		0		0		0
19.6675	0.468768	19.6675	0.877103	19.6675	0.543055	19.6675	0.509875	19.6675	0.499255	19.6675	0.502352		0		0		0		0
19.6878	0.471581	19.6878	0.8782	19.6878	0.539851	19.6878	0.495997	19.6878	0.494289	19.6878	0.50209		0		0		0		0
19.708	0.480023	19.708	0.873202	19.708	0.534854	19.708	0.51728	19.708	0.494289	19.708	0.500196		0		0		0		0
19.7283	0.464391	19.7283	0.884784	19.7283	0.541902	19.7283	0.498132	19.7283	0.497827	19.7283	0.489417		0		0		0		0
19.7486	0.47402	19.7486	0.867959	19.7486	0.51448	19.7486	0.507072	19.7486	0.496896	19.7486	0.493402		0		0		0		0
19.7688	0.476146	19.7688	0.852719	19.7688	0.526781	19.7688	0.513077	19.7688	0.492674	19.7688	0.493271		0		0		0		0
19.7891	0.46758	19.7891	0.864301	19.7891	0.524475	19.7891	0.501134	19.7891	0.493233	19.7891	0.487327		0		0		0		0
19.8094	0.483587	19.8094	0.858083	19.8094	0.52204	19.8094	0.503936	19.8094	0.504284	19.8094	0.498171		0		0		0		0
19.8296	0.472269	19.8296	0.851987	19.8296	0.517427	19.8296	0.497198	19.8296	0.495903	19.8296	0.496407		0		0		0		0
19.8499	0.484962	19.8499	0.868081	19.8499	0.533701	19.8499	0.507206	19.8499	0.484542	19.8499	0.490071		0		0		0		0
19.8701	0.468392	19.8701	0.871251	19.8701	0.521015	19.8701	0.506272	19.8701	0.490377	19.8701	0.486608		0		0		0		0
19.8904	0.473145	19.8904	0.854548	19.8904	0.512173	19.8904	0.497531	19.8904	0.492985	19.8904	0.484714		0		0		0		0
19.9107	0.464578	19.9107	0.845525	19.9107	0.536007	19.9107	0.503203	19.9107	0.485349	19.9107	0.484191		0		0		0		0
19.9309	0.470831	19.9309	0.845525	19.9309	0.541645	19.9309	0.498666	19.9309	0.493792	19.9309	0.482819		0		0		0		0
19.9512	0.472832	19.9512	0.857596	19.9512	0.519093	19.9512	0.494062	19.9512	0.488453	19.9512	0.490071		0		0		0		0
19.9715	0.469705	19.9715	0.826628	19.9715	0.529344	19.9715	0.493061	19.9715	0.482121	19.9715	0.483799		0		0		0		0
19.9917	0.470331	19.9917	0.845282	19.9917	0.51858	19.9917	0.494662	19.9917	0.479948	19.9917	0.492684		0		0		0		0
20.012	0.479647	20.012	0.840405	20.012	0.515249	20.012	0.499933	20.012	0.480072	20.012	0.495689		0		0		0		0
20.0323	0.448759	20.0323	0.839429	20.0323	0.501153	20.0323	0.484855	20.0323	0.47703	20.0323	0.47596		0		0		0		0
20.0525	0.466141	20.0525	0.821263	20.0525	0.520887	20.0525	0.488457	20.0525	0.494909	20.0525	0.488307		0		0		0		0
20.0728	0.463453	20.0728	0.856255	20.0728	0.517043	20.0728	0.488191	20.0728	0.484666	20.0728	0.472237		0		0		0		0
20.093	0.465829	20.093	0.842599	20.093	0.514095	20.093	0.496664	20.093	0.474919	20.093	0.481252		0		0		0		0
20.1133	0.454074	20.1133	0.833699	20.1133	0.51512	20.1133	0.491126	20.1133	0.485411	20.1133	0.491704		0		0		0		0
20.1336	0.462827	20.1336	0.833699	20.1336	0.533701	20.1336	0.483387	20.1336	0.481624	20.1336	0.485563		0		0		0		0
20.1538	0.452448	20.1538	0.812119	20.1538	0.49449	20.1538	0.485655	20.1538	0.465545	20.1538	0.48086		0		0		0		0
20.1741	0.441318	20.1741	0.824555	20.1741	0.512814	20.1741	0.487056	20.1741	0.47107	20.1741	0.474915		0		0		0		0
20.1944	0.448009	20.1944	0.857596	20.1944	0.508201	20.1944	0.492127	20.1944	0.471008	20.1944	0.46492		0		0		0		0
20.2146	0.460201	20.2146	0.833821	20.2146	0.494618	20.2146	0.480785	20.2146	0.474236	20.2146	0.468317		0		0		0		0
20.2349	0.456387	20.2349	0.812119	20.2349	0.508585	20.2349	0.481318	20.2349	0.480755	20.2349	0.471453		0		0		0		0
20.2552	0.455637	20.2552	0.819678	20.2552	0.507048	20.2552	0.486523	20.2552	0.461758	20.2552	0.466684		0		0		0		0
20.2754	0.4567	20.2754	0.801878	20.2754	0.501538	20.2754	0.486589	20.2754	0.452198	20.2754	0.470473		0		0		0		0
20.2957	0.463328	20.2957	0.821019	20.2957	0.487827	20.2957	0.48779	20.2957	0.472126	20.2957	0.474458		0		0		0		0
20.3159	0.449634	20.3159	0.807608	20.3159	0.493849	20.3159	0.477515	20.3159	0.462317	20.3159	0.466619		0		0		0		0
20.3362	0.452761	20.3362	0.801268	20.3362	0.485264	20.3362	0.471978	20.3362	0.464862	20.3362	0.468579		0		0		0		0
20.3565	0.444945	20.3565	0.805901	20.3565	0.501922	20.3565	0.470977	20.3565	0.466725	20.3565	0.467468		0		0		0		0
20.3767	0.45051	20.3767	0.820897	20.3767	0.493977	20.3767	0.473445	20.3767	0.46778	20.3767	0.467011		0		0		0		0
20.397	0.443131	20.397	0.791758	20.397	0.504741	20.397	0.477182	20.397	0.45735	20.397	0.472563		0		0		0		0
20.4173	0.437942	20.4173	0.799561	20.4173	0.490902	20.4173	0.492527	20.4173	0.459151	20.4173	0.461327		0		0		0		0
20.4375	0.449759	20.4375	0.805901	20.4375	0.488083	20.4375	0.469576	20.4375	0.469518	20.4375	0.462373		0		0		0		0
20.4578	0.443069	20.4578	0.774201	20.4578	0.500256	20.4578	0.459234	20.4578	0.453936	20.4578	0.460478		0		0		0		0
20.4781	0.447696	20.4781	0.78615	20.4781	0.497181	20.4781	0.474646	20.4781	0.465111	20.4781	0.458649		0		0		0		0
20.4983	0.439567	20.4983	0.81029	20.4983	0.511404	20.4983	0.46217	20.4983	0.455488	20.4983	0.448916		0		0		0		0
20.5186	0.447071	20.5186	0.809071	20.5186	0.482957	20.5186	0.462837	20.5186	0.452074	20.5186	0.467403		0		0		0		0
20.5388	0.429876	20.5388	0.787613	20.5388	0.490133	20.5388	0.47518	20.5388	0.45884	20.5388	0.461001		0		0		0		0
20.5591	0.423123	20.5591	0.807852	20.5591	0.498975	20.5591	0.472845	20.5591	0.452322	20.5591	0.45486		0		0		0		0
20.5794	0.435816	20.5794	0.778713	20.5794	0.49654	20.5794	0.458233	20.5794	0.454867	20.5794	0.454926		0		0		0		0
20.5996	0.426061	20.5996	0.783711	20.5996	0.489493	20.5996	0.469442	20.5996	0.445431	20.5996	0.443363		0		0		0		0
20.6199	0.430126	20.6199	0.78237	20.6199	0.498206	20.6199	0.458033	20.6199	0.450025	20.6199	0.44885		0		0		0		0
20.6402	0.423248	20.6402	0.775664	20.6402	0.496668	20.6402	0.457499	20.6402	0.446114	20.6402	0.443755		0		0		0		0
20.6604	0.434753	20.6604	0.791149	20.6604	0.494874	20.6604	0.458233	20.6604	0.45077	20.6604	0.446433		0		0		0		0
20.6807	0.419308	20.6807	0.782126	20.6807	0.480523	20.6807	0.44976	20.6807	0.444438	20.6807	0.450091		0		0		0		0
20.701	0.430188	20.701	0.779688	20.701	0.472578	20.701	0.454497	20.701	0.434318	20.701	0.441991		0		0		0		0
20.7212	0.430939	20.7212	0.77286	20.7212	0.485136	20.7212	0.4579	20.7212	0.438912	20.7212	0.444539		0		0		0		0
20.7415	0.420309	20.7415	0.783589	20.7415	0.494234	20.7415	0.45016	20.7415	0.447107	20.7415	0.449308		0		0		0		0
20.7617	0.422122	20.7617	0.771031	20.7617	0.474757	20.7617	0.45056	20.7617	0.440899	20.7617	0.434609		0		0		0		0
20.782	0.4295	20.782	0.778591	20.782	0.488083	20.782	0.434414	20.782	0.444251	20.782	0.428011		0		0		0		0
20.8023	0.415557	20.8023	0.768349	20.8023	0.476807	20.8023	0.453363	20.8023	0.445245	20.8023	0.440554		0		0		0		0
20.8225	0.412931	20.8225	0.762497	20.8225	0.487699	20.8225	0.446224	20.8225	0.43438	20.8225	0.436242		0		0		0		0
20.8428	0.413181	20.8428	0.774079	20.8428	0.470272	20.8428	0.437884	20.8428	0.428048	20.8428	0.444016		0		0		0		0
20.8631	0.41612	20.8631	0.760424	20.8631	0.47796	20.8631	0.435415	20.8631	0.439719	20.8631	0.422459		0		0		0		0
20.8833	0.418933	20.8833	0.763228	20.8833	0.482829	20.8833	0.44182	20.8833	0.431276	20.8833	0.439705		0		0		0		0
20.9036	0.414431	20.9036	0.747744	20.9036	0.48488	20.9036	0.444889	20.9036	0.431897	20.9036	0.432454		0		0		0		0
20.9239	0.415494	20.9239	0.756767	20.9239	0.48488	20.9239	0.446757	20.9239	0.425441	20.9239	0.429449		0		0		0		0
20.9441	0.413556	20.9441	0.769203	20.9441	0.485008	20.9441	0.42901	20.9441	0.430159	20.9441	0.432062		0		0		0		0
20.9644	0.400238	20.9644	0.744696	20.9644	0.476807	20.9644	0.438751	20.9644	0.422585	20.9644	0.436634		0		0		0		0
20.9846	0.411305	20.9846	0.761644	20.9846	0.499616	20.9846	0.436483	20.9846	0.416874	20.9846	0.429775		0		0		0		0
21.0049	0.394985	21.0049	0.771031	21.0049	0.47245	21.0049	0.436549	21.0049	0.426496	21.0049	0.422067		0		0		0		0
21.0252	0.412055	21.0252	0.733723	21.0252	0.481292	21.0252	0.434414	21.0252	0.427552	21.0252	0.427685		0		0		0		0
21.0454	0.404114	21.0454	0.754816	21.0454	0.481292	21.0454	0.428276	21.0454	0.420909	21.0454	0.425725		0		0		0		0
21.0657	0.401613	21.0657	0.741039	21.0657	0.48001	21.0657	0.43795	21.0657	0.42035	21.0657	0.418474		0		0		0		0
21.086	0.406928	21.086	0.734943	21.086	0.488083	21.086	0.426007	21.086	0.415632	21.086	0.418409		0		0		0		0
21.1062	0.408366	21.1062	0.755182	21.1062	0.476935	21.1062	0.426875	21.1062	0.422771	21.1062	0.416384		0		0		0		0
21.1265	0.402864	21.1265	0.729944	21.1265	0.464634	21.1265	0.429143	21.1265	0.416439	21.1265	0.425529		0		0		0		0
21.1468	0.402801	21.1468	0.725677	21.1468	0.46694	21.1468	0.417534	21.1468	0.414515	21.1468	0.414293		0		0		0		0
21.167	0.395986	21.167	0.742746	21.167	0.486545	21.167	0.424073	21.167	0.416004	21.167	0.413117		0		0		0		0
21.1873	0.386544	21.1873	0.73031	21.1873	0.475013	21.1873	0.413064	21.1873	0.414701	21.1873	0.41573		0		0		0		0
21.2075	0.398549	21.2075	0.742502	21.2075	0.46899	21.2075	0.413864	21.2075	0.406134	21.2075	0.413313		0		0		0		0
21.2278	0.395923	21.2278	0.734943	21.2278	0.460533	21.2278	0.421337	21.2278	0.412466	21.2278	0.411158		0		0		0		0
21.2481	0.385731	21.2481	0.731773	21.2481	0.481676	21.2481	0.414465	21.2481	0.417743	21.2481	0.403319		0		0		0		0
21.2683	0.392797	21.2683	0.724579	21.2683	0.468862	21.2683	0.412797	21.2683	0.399926	21.2683	0.404886		0		0		0		0
21.2886	0.382105	21.2886	0.743355	21.2886	0.465146	21.2886	0.426208	21.2886	0.402595	21.2886	0.412203		0		0		0		0
21.3089	0.376602	21.3089	0.710924	21.3089	0.464377	21.3089	0.413664	21.3089	0.392476	21.3089	0.400444		0		0		0		0
21.3291	0.382542	21.3291	0.746038	21.3291	0.469887	21.3291	0.418668	21.3291	0.405389	21.3291	0.403319		0		0		0		0
21.3494	0.383355	21.3494	0.729944	21.3494	0.457458	21.3494	0.412663	21.3494	0.402533	21.3494	0.401881		0		0		0		0
21.3697	0.379854	21.3697	0.730188	21.3697	0.449257	21.3697	0.416667	21.3697	0.401664	21.3697	0.409198		0		0		0		0
21.3899	0.39336	21.3899	0.719703	21.3899	0.442465	21.3899	0.401388	21.3899	0.402409	21.3899	0.391952		0		0		0		0
21.4102	0.377915	21.4102	0.716411	21.4102	0.45041	21.4102	0.405524	21.4102	0.397939	21.4102	0.389862		0		0		0		0
21.4304	0.377915	21.4304	0.707876	21.4304	0.460149	21.4304	0.411396	21.4304	0.399863	21.4304	0.387575		0		0		0		0
21.4507	0.376665	21.4507	0.709583	21.4507	0.432855	21.4507	0.408594	21.4507	0.402347	21.4507	0.39156		0		0		0		0
21.471	0.37704	21.471	0.731529	21.471	0.453485	21.471	0.403656	21.471	0.388999	21.471	0.391233		0		0		0		0
21.4912	0.372225	21.4912	0.695074	21.4912	0.446566	21.4912	0.402922	21.4912	0.399118	21.4912	0.389796		0		0		0		0
21.5115	0.373663	21.5115	0.703731	21.5115	0.45797	21.5115	0.399653	21.5115	0.391855	21.5115	0.385223		0		0		0		0
21.5318	0.374664	21.5318	0.711656	21.5318	0.450026	21.5318	0.408527	21.5318	0.393842	21.5318	0.387902		0		0		0		0
21.552	0.368661	21.552	0.725189	21.552	0.444259	21.552	0.396984	21.552	0.383909	21.552	0.38862		0		0		0		0
21.5723	0.373038	21.5723	0.706535	21.5723	0.458098	21.5723	0.399586	21.5723	0.390551	21.5723	0.386595		0		0		0		0
21.5926	0.374164	21.5926	0.694709	21.5926	0.451691	21.5926	0.394449	21.5926	0.400546	21.5926	0.385223		0		0		0		0
21.6128	0.366035	21.6128	0.692026	21.6128	0.43183	21.6128	0.39525	21.6128	0.392414	21.6128	0.380781		0		0		0		0
21.6331	0.37035	21.6331	0.685564	21.6331	0.442978	21.6331	0.398719	21.6331	0.38217	21.6331	0.383525		0		0		0		0
21.6533	0.36466	21.6533	0.709217	21.6533	0.457842	21.6533	0.393248	21.6533	0.389993	21.6533	0.377907		0		0		0		0
21.6736	0.366348	21.6736	0.69288	21.6736	0.450666	21.6736	0.394315	21.6736	0.386081	21.6736	0.374183		0		0		0		0
21.6939	0.363159	21.6939	0.690563	21.6939	0.436187	21.6939	0.394983	21.6939	0.381239	21.6939	0.375686		0		0		0		0
21.7141	0.361658	21.7141	0.702512	21.7141	0.42837	21.7141	0.39218	21.7141	0.390489	21.7141	0.373138		0		0		0		0
21.7344	0.361471	21.7344	0.692514	21.7344	0.440159	21.7344	0.380171	21.7344	0.374659	21.7344	0.373661		0		0		0		0
21.7547	0.356969	21.7547	0.695196	21.7547	0.451691	21.7547	0.381572	21.7547	0.377204	21.7547	0.374837		0		0		0		0
21.7749	0.358594	21.7749	0.688856	21.7749	0.441825	21.7749	0.384107	21.7749	0.377328	21.7749	0.379475		0		0		0		0
21.7952	0.353905	21.7952	0.670934	21.7952	0.425038	21.7952	0.391113	21.7952	0.372672	21.7952	0.379932		0		0		0		0
21.8155	0.364284	21.8155	0.668252	21.8155	0.436315	21.8155	0.377302	21.8155	0.369071	21.8155	0.37046		0		0		0		0
21.8357	0.356844	21.8357	0.679834	21.8357	0.434521	21.8357	0.384908	21.8357	0.372299	21.8357	0.359877		0		0		0		0
21.856	0.362909	21.856	0.684955	21.856	0.421194	21.856	0.381438	21.856	0.367457	21.856	0.375817		0		0		0		0
21.8762	0.352404	21.8762	0.673372	21.8762	0.437212	21.8762	0.378436	21.8762	0.365284	21.8762	0.370852		0		0		0		0
21.8965	0.360845	21.8965	0.671056	21.8965	0.424782	21.8965	0.373232	21.8965	0.361125	21.8965	0.37451		0		0		0		0
21.9168	0.354655	21.9168	0.681785	21.9168	0.412096	21.9168	0.37877	21.9168	0.364539	21.9168	0.362752		0		0		0		0
21.937	0.354343	21.937	0.684101	21.937	0.420041	21.937	0.38364	21.937	0.362491	21.937	0.36752		0		0		0		0
21.9573	0.347402	21.9573	0.675323	21.9573	0.423373	21.9573	0.364291	21.9573	0.371617	21.9573	0.361706		0		0		0		0
21.9776	0.348778	21.9776	0.675445	21.9776	0.427986	21.9776	0.374433	21.9776	0.361435	21.9776	0.361772		0		0		0		0
21.9978	0.346964	21.9978	0.656791	21.9978	0.429651	21.9978	0.373432	21.9978	0.360504	21.9978	0.357068		0		0		0		0
22.0181	0.338711	22.0181	0.681053	22.0181	0.432342	22.0181	0.363224	22.0181	0.359511	22.0181	0.353867		0		0		0		0
22.0384	0.341024	22.0384	0.684345	22.0384	0.421194	22.0384	0.369896	22.0384	0.354544	22.0384	0.357656		0		0		0		0
22.0586	0.341524	22.0586	0.672397	22.0586	0.417222	22.0586	0.372565	22.0586	0.350509	22.0586	0.352822		0		0		0		0
22.0789	0.352592	22.0789	0.671422	22.0789	0.436699	22.0789	0.362357	22.0789	0.359883	22.0789	0.354194		0		0		0		0
22.0991	0.338085	22.0991	0.656425	22.0991	0.402742	22.0991	0.371764	22.0991	0.350695	22.0991	0.360465		0		0		0		0
22.1194	0.33671	22.1194	0.669471	22.1194	0.435033	22.1194	0.366026	22.1194	0.348585	22.1194	0.351907		0		0		0		0
22.1397	0.342525	22.1397	0.666911	22.1397	0.432727	22.1397	0.365759	22.1397	0.363919	22.1397	0.357264		0		0		0		0
22.1599	0.333146	22.1599	0.672031	22.1599	0.421194	22.1599	0.350881	22.1599	0.354048	22.1599	0.352561		0		0		0		0
22.1802	0.337898	22.1802	0.636186	22.1802	0.421322	22.1802	0.363291	22.1802	0.344115	22.1802	0.348445		0		0		0		0
22.2005	0.336085	22.2005	0.66118	22.2005	0.415941	22.2005	0.357619	22.2005	0.348771	22.2005	0.34041		0		0		0		0
22.2207	0.329457	22.2207	0.647647	22.2207	0.432214	22.2207	0.364692	22.2207	0.341694	22.2207	0.352561		0		0		0		0
22.241	0.337898	22.241	0.665691	22.241	0.407611	22.241	0.355885	22.241	0.347715	22.241	0.346028		0		0		0		0
22.2613	0.335709	22.2613	0.671544	22.2613	0.424782	22.2613	0.352949	22.2613	0.352247	22.2613	0.341913		0		0		0		0
22.2815	0.328456	22.2815	0.653133	22.2815	0.421322	22.2815	0.350547	22.2815	0.334741	22.2815	0.341455		0		0		0		0
22.3018	0.335084	22.3018	0.658864	22.3018	0.400564	22.3018	0.360689	22.3018	0.344425	22.3018	0.344918		0		0		0		0
22.322	0.329207	22.322	0.645087	22.322	0.40979	22.322	0.357953	22.322	0.336479	22.322	0.345179		0		0		0		0
22.3423	0.325017	22.3423	0.649963	22.3423	0.399539	22.3423	0.351615	22.3423	0.342563	22.3423	0.34838		0		0		0		0
22.3626	0.33052	22.3626	0.658254	22.3626	0.416453	22.3626	0.34948	22.3626	0.341445	22.3626	0.341129		0		0		0		0
22.3828	0.326956	22.3828	0.637284	22.3828	0.413634	22.3828	0.350614	22.3828	0.342252	22.3828	0.341129		0		0		0		0
22.4031	0.317389	22.4031	0.620702	22.4031	0.406715	22.4031	0.353082	22.4031	0.342252	22.4031	0.343481		0		0		0		0
22.4234	0.322266	22.4234	0.653743	22.4234	0.413378	22.4234	0.352482	22.4234	0.343184	22.4234	0.334727		0		0		0		0
22.4436	0.323204	22.4436	0.656669	22.4436	0.41184	22.4436	0.351948	22.4436	0.340017	22.4436	0.336491		0		0		0		0
22.4639	0.317451	22.4639	0.653377	22.4639	0.420169	22.4639	0.344142	22.4639	0.339645	22.4639	0.330154		0		0		0		0
22.4842	0.321641	22.4842	0.650085	22.4842	0.400948	22.4842	0.339205	22.4842	0.331512	22.4842	0.333878		0		0		0		0
22.5044	0.315638	22.5044	0.636674	22.5044	0.406458	22.5044	0.339205	22.5044	0.329464	22.5044	0.334531		0		0		0		0
22.5247	0.321266	22.5247	0.633016	22.5247	0.396848	22.5247	0.334334	22.5247	0.328657	22.5247	0.31918		0		0		0		0
22.545	0.307635	22.545	0.630456	22.545	0.406715	22.545	0.34541	22.545	0.330271	22.545	0.339169		0		0		0		0
22.5652	0.315826	22.5652	0.636918	22.5652	0.401589	22.5652	0.340139	22.5652	0.325801	22.5652	0.333943		0		0		0		0
22.5855	0.3147	22.5855	0.6307	22.5855	0.404664	22.5855	0.32933	22.5855	0.33592	22.5855	0.329174		0		0		0		0
22.6057	0.318202	22.6057	0.642282	22.6057	0.416709	22.6057	0.329464	22.6057	0.327725	22.6057	0.331395		0		0		0		0
22.626	0.3132	22.626	0.636552	22.626	0.406843	22.626	0.330464	22.626	0.333499	22.626	0.332702		0		0		0		0
22.6463	0.317389	22.6463	0.627652	22.6463	0.40633	22.6463	0.333867	22.6463	0.323814	22.6463	0.319767		0		0		0		0
22.6665	0.3142	22.6665	0.628383	22.6665	0.390056	22.6665	0.330598	22.6665	0.322945	22.6665	0.326627		0		0		0		0
22.6868	0.306884	22.6868	0.625823	22.6868	0.405177	22.6868	0.332399	22.6868	0.318786	22.6868	0.330546		0		0		0		0
22.7071	0.3132	22.7071	0.624482	22.7071	0.401589	22.7071	0.330731	22.7071	0.331636	22.7071	0.328717		0		0		0		0
22.7273	0.313325	22.7273	0.594001	22.7273	0.384803	22.7273	0.333133	22.7273	0.331885	22.7273	0.313431		0		0		0		0
22.7476	0.305321	22.7476	0.629968	22.7476	0.402998	22.7476	0.337403	22.7476	0.312019	22.7476	0.330481		0		0		0		0
22.7679	0.304446	22.7679	0.626189	22.7679	0.388903	22.7679	0.330865	22.7679	0.325056	22.7679	0.31624		0		0		0		0
22.7881	0.302945	22.7881	0.625945	22.7881	0.398642	22.7881	0.323125	22.7881	0.319593	22.7881	0.32421		0		0		0		0
22.8084	0.303133	22.8084	0.623628	22.8084	0.381984	22.8084	0.32446	22.8084	0.311088	22.8084	0.318461		0		0		0		0
22.8286	0.305071	22.8286	0.616069	22.8286	0.386597	22.8286	0.318388	22.8286	0.318475	22.8286	0.315391		0		0		0		0
22.8489	0.304258	22.8489	0.626311	22.8489	0.389288	22.8489	0.324726	22.8489	0.313943	22.8489	0.317416		0		0		0		0
22.8692	0.293754	22.8692	0.62375	22.8692	0.386725	22.8692	0.324393	22.8692	0.313633	22.8692	0.315848		0		0		0		0
22.8894	0.300256	22.8894	0.619971	22.8894	0.400308	22.8894	0.314051	22.8894	0.310715	22.8894	0.316828		0		0		0		0
22.9097	0.293316	22.9097	0.621556	22.9097	0.385187	22.9097	0.317587	22.9097	0.303328	22.9097	0.310426		0		0		0		0
22.93	0.300131	22.93	0.606681	22.93	0.401845	22.93	0.324326	22.93	0.31562	22.93	0.311602		0		0		0		0
22.9502	0.300819	22.9502	0.604974	22.9502	0.397745	22.9502	0.325994	22.9502	0.315371	22.9502	0.315064		0		0		0		0
22.9705	0.298381	22.9705	0.603389	22.9705	0.387494	22.9705	0.317587	22.9705	0.307363	22.9705	0.305461		0		0		0		0
22.9908	0.300694	22.9908	0.618142	22.9908	0.387109	22.9908	0.318388	22.9908	0.312516	22.9908	0.317089		0		0		0		0
23.011	0.295567	23.011	0.619849	23.011	0.382496	23.011	0.306979	23.011	0.305128	23.011	0.303567		0		0		0		0
23.0313	0.29713	23.0313	0.603389	23.0313	0.385443	23.0313	0.308046	23.0313	0.302707	23.0313	0.305135		0		0		0		0
23.0515	0.297318	23.0515	0.609607	23.0515	0.384803	23.0515	0.305244	23.0515	0.305004	23.0515	0.305984		0		0		0		0
23.0718	0.29638	23.0718	0.602414	23.0718	0.38775	23.0718	0.319122	23.0718	0.3037	23.0718	0.305657		0		0		0		0
23.0921	0.297505	23.0921	0.614484	23.0921	0.389031	23.0921	0.310315	23.0921	0.296312	23.0921	0.305918		0		0		0		0
23.1123	0.297693	23.1123	0.603999	23.1123	0.400948	23.1123	0.315586	23.1123	0.299975	23.1123	0.300039		0		0		0		0
23.1326	0.297443	23.1326	0.614119	23.1326	0.371732	23.1326	0.307713	23.1326	0.300596	23.1326	0.303305		0		0		0		0
23.1529	0.280685	23.1529	0.603755	23.1529	0.383009	23.1529	0.308647	23.1529	0.306121	23.1529	0.303109		0		0		0		0
23.1731	0.295567	23.1731	0.59266	23.1731	0.396079	23.1731	0.304577	23.1731	0.30041	23.1731	0.310622		0		0		0		0
23.1934	0.286813	23.1934	0.587052	23.1934	0.375833	23.1934	0.311049	23.1934	0.307797	23.1934	0.301934		0		0		0		0
23.2137	0.289752	23.2137	0.598878	23.2137	0.381727	23.2137	0.302175	23.2137	0.300472	23.2137	0.305069		0		0		0		0
23.2339	0.294441	23.2339	0.581687	23.2339	0.383906	23.2339	0.30838	23.2339	0.299603	23.2339	0.298079		0		0		0		0
23.2542	0.29738	23.2542	0.602292	23.2542	0.379036	23.2542	0.303376	23.2542	0.288428	23.2542	0.293049		0		0		0		0
23.2744	0.274057	23.2744	0.590953	23.2744	0.373526	23.2744	0.309381	23.2744	0.289359	23.2744	0.294813		0		0		0		0
23.2947	0.285187	23.2947	0.59961	23.2947	0.385059	23.2947	0.308447	23.2947	0.289608	23.2947	0.296185		0		0		0		0
23.315	0.280935	23.315	0.594733	23.315	0.371604	23.315	0.30411	23.315	0.292712	23.315	0.28116		0		0		0		0
23.3352	0.283311	23.3352	0.586564	23.3352	0.373526	23.3352	0.293902	23.3352	0.288304	23.3352	0.290567		0		0		0		0
23.3555	0.286938	23.3555	0.584857	23.3555	0.38775	23.3555	0.298706	23.3555	0.294885	23.3555	0.287366		0		0		0		0
23.3758	0.276433	23.3758	0.605462	23.3758	0.376858	23.3758	0.30004	23.3758	0.280668	23.3758	0.289718		0		0		0		0
23.396	0.277059	23.396	0.589978	23.396	0.375577	23.396	0.301041	23.396	0.284393	23.396	0.289848		0		0		0		0
23.4163	0.279997	23.4163	0.58693	23.4163	0.373655	23.4163	0.293501	23.4163	0.284269	23.4163	0.286843		0		0		0		0
23.4366	0.277747	23.4366	0.576323	23.4366	0.379036	23.4366	0.298372	23.4366	0.291594	23.4366	0.278939		0		0		0		0
23.4568	0.271431	23.4568	0.584735	23.4568	0.374808	23.4568	0.285428	23.4568	0.285014	23.4568	0.290828		0		0		0		0
23.4771	0.272119	23.4771	0.599122	23.4771	0.382624	23.4771	0.294102	23.4771	0.288987	23.4771	0.285929		0		0		0		0
23.4973	0.273119	23.4973	0.601804	23.4973	0.361866	23.4973	0.295303	23.4973	0.281413	23.4973	0.284492		0		0		0		0
23.5176	0.272994	23.5176	0.548647	23.5176	0.368145	23.5176	0.30004	23.5176	0.2834	23.5176	0.286452		0		0		0		0
23.5379	0.273245	23.5379	0.580712	23.5379	0.370579	23.5379	0.288497	23.5379	0.282034	23.5379	0.282075		0		0		0		0
23.5581	0.273182	23.5581	0.58632	23.5581	0.365069	23.5581	0.286629	23.5581	0.283586	23.5581	0.276261		0		0		0		0
23.5784	0.27437	23.5784	0.585223	23.5784	0.366991	23.5784	0.284895	23.5784	0.287311	23.5784	0.284165		0		0		0		0
23.5987	0.260364	23.5987	0.57486	23.5987	0.376858	23.5987	0.2917	23.5987	0.283834	23.5987	0.284753		0		0		0		0
23.6189	0.274182	23.6189	0.563399	23.6189	0.351871	23.6189	0.284694	23.6189	0.278743	23.6189	0.270512		0		0		0		0
23.6392	0.264741	23.6392	0.565472	23.6392	0.370323	23.6392	0.288431	23.6392	0.276943	23.6392	0.280311		0		0		0		0
23.6595	0.265366	23.6595	0.577298	23.6595	0.358534	23.6595	0.280424	23.6595	0.277254	23.6595	0.283185		0		0		0		0
23.6797	0.263553	23.6797	0.574372	23.6797	0.371476	23.6797	0.283093	23.6797	0.264713	23.6797	0.286125		0		0		0		0
23.7	0.265804	23.7	0.568154	23.7	0.369298	23.7	0.286162	23.7	0.279923	23.7	0.280115		0		0		0		0
23.7202	0.264428	23.7202	0.576811	23.7202	0.37122	23.7202	0.279223	23.7202	0.280916	23.7202	0.279004		0		0		0		0
23.7405	0.263928	23.7405	0.570227	23.7405	0.368401	23.7405	0.280758	23.7405	0.276074	23.7405	0.265678		0		0		0		0
23.7608	0.260551	23.7608	0.582785	23.7608	0.362763	23.7608	0.277889	23.7608	0.280916	23.7608	0.274628		0		0		0		0
23.781	0.26274	23.781	0.567666	23.781	0.368145	23.781	0.283093	23.781	0.274646	23.781	0.269663		0		0		0		0
23.8013	0.268242	23.8013	0.564984	23.8013	0.361738	23.8013	0.280358	23.8013	0.27595	23.8013	0.265613		0		0		0		0
23.8216	0.261302	23.8216	0.564862	23.8216	0.374039	23.8216	0.281092	23.8216	0.273405	23.8216	0.267311		0		0		0		0
23.8418	0.272432	23.8418	0.574494	23.8418	0.363019	23.8418	0.274953	23.8418	0.267879	23.8418	0.271296		0		0		0		0
23.8621	0.255362	23.8621	0.579371	23.8621	0.355331	23.8621	0.280558	23.8621	0.271418	23.8621	0.269728		0		0		0		0
23.8824	0.262677	23.8824	0.566081	23.8824	0.354562	23.8824	0.274086	23.8824	0.26372	23.8824	0.273517		0		0		0		0
23.9026	0.258926	23.9026	0.562911	23.9026	0.358278	23.9026	0.280958	23.9026	0.269804	23.9026	0.264633		0		0		0		0
23.9229	0.2578	23.9229	0.553036	23.9229	0.350205	23.9229	0.268415	23.9229	0.273405	23.9229	0.265939		0		0		0		0
23.9431	0.254674	23.9431	0.573641	23.9431	0.373014	23.9431	0.274353	23.9431	0.276571	23.9431	0.266527		0		0		0		0
23.9634	0.256862	23.9634	0.560229	23.9634	0.343285	23.9634	0.27929	23.9634	0.267383	23.9634	0.266723		0		0		0		0
23.9837	0.257863	23.9837	0.55645	23.9837	0.351358	23.9837	0.276821	23.9837	0.264465	23.9837	0.274236		0		0		0		0
24.0039	0.256987	24.0039	0.548281	24.0039	0.340723	24.0039	0.263811	24.0039	0.265458	24.0039	0.261889		0		0		0		0
24.0242	0.260614	24.0242	0.546452	24.0242	0.353537	24.0242	0.271017	24.0242	0.260243	24.0242	0.263392		0		0		0		0
24.0445	0.256675	24.0445	0.564375	24.0445	0.357765	24.0445	0.270016	24.0445	0.258319	24.0445	0.262216		0		0		0		0
24.0647	0.252485	24.0647	0.56852	24.0647	0.35815	24.0647	0.275887	24.0647	0.259436	24.0647	0.260975		0		0		0		0
24.085	0.253861	24.085	0.580956	24.085	0.368273	24.085	0.267748	24.085	0.256953	24.085	0.259799		0		0		0		0
24.1053	0.248359	24.1053	0.549012	24.1053	0.366991	24.1053	0.267014	24.1053	0.26254	24.1053	0.259929		0		0		0		0
24.1255	0.249109	24.1255	0.549134	24.1255	0.353665	24.1255	0.268014	24.1255	0.261175	24.1255	0.261693		0		0		0		0
24.1458	0.248921	24.1458	0.549012	24.1458	0.357253	24.1458	0.262477	24.1458	0.256456	24.1458	0.261367		0		0		0		0
24.166	0.238917	24.166	0.549866	24.166	0.34918	24.166	0.265012	24.166	0.267321	24.166	0.250588		0		0		0		0
24.1863	0.251985	24.1863	0.561205	24.1863	0.351999	24.1863	0.262276	24.1863	0.263285	24.1863	0.261889		0		0		0		0
24.2066	0.249234	24.2066	0.547184	24.2066	0.346745	24.2066	0.263944	24.2066	0.267817	24.2066	0.257382		0		0		0		0
24.2268	0.245795	24.2268	0.553645	24.2268	0.352127	24.2268	0.261076	24.2268	0.263596	24.2268	0.261563		0		0		0		0
24.2471	0.248421	24.2471	0.552792	24.2471	0.359047	24.2471	0.268281	24.2471	0.25596	24.2471	0.258296		0		0		0		0
24.2674	0.25136	24.2674	0.549378	24.2674	0.355074	24.2674	0.268014	24.2674	0.251117	24.2674	0.255487		0		0		0		0
24.2876	0.247671	24.2876	0.544867	24.2876	0.357509	24.2876	0.264545	24.2876	0.261361	24.2876	0.261497		0		0		0		0
24.3079	0.246108	24.3079	0.554011	24.3079	0.344182	24.3079	0.26241	24.3079	0.258753	24.3079	0.252352		0		0		0		0
24.3282	0.234603	24.3282	0.552304	24.3282	0.349564	24.3282	0.255538	24.3282	0.255215	24.3282	0.256663		0		0		0		0
24.3484	0.245357	24.3484	0.547427	24.3484	0.344439	24.3484	0.258207	24.3484	0.251304	24.3484	0.256141		0		0		0		0
24.3687	0.24098	24.3687	0.547306	24.3687	0.348155	24.3687	0.258207	24.3687	0.263161	24.3687	0.253528		0		0		0		0
24.3889	0.235916	24.3889	0.544136	24.3889	0.354434	24.3889	0.25814	24.3889	0.250559	24.3889	0.252482		0		0		0		0
24.4092	0.244419	24.4092	0.534991	24.4092	0.337391	24.4092	0.264345	24.4092	0.252421	24.4092	0.25098		0		0		0		0
24.4295	0.242231	24.4295	0.536576	24.4295	0.364172	24.4295	0.253069	24.4295	0.24969	24.4295	0.253266		0		0		0		0
24.4497	0.242106	24.4497	0.542185	24.4497	0.349052	24.4497	0.260342	24.4497	0.246896	24.4497	0.249216		0		0		0		0
24.47	0.245795	24.47	0.548769	24.47	0.345079	24.47	0.253203	24.47	0.251304	24.47	0.259668		0		0		0		0
24.4903	0.243607	24.4903	0.540112	24.4903	0.356356	24.4903	0.254871	24.4903	0.244413	24.4903	0.244774		0		0		0		0
24.5105	0.243482	24.5105	0.54633	24.5105	0.343798	24.5105	0.25467	24.5105	0.245406	24.5105	0.241965		0		0		0		0
24.5308	0.240543	24.5308	0.540356	24.5308	0.344439	24.5308	0.254604	24.5308	0.250683	24.5308	0.251633		0		0		0		0
24.5511	0.24467	24.5511	0.542063	24.5511	0.337904	24.5511	0.256672	24.5511	0.247455	24.5511	0.245231		0		0		0		0
24.5713	0.238604	24.5713	0.526823	24.5713	0.352383	24.5713	0.250067	24.5713	0.245841	24.5713	0.24706		0		0		0		0
24.5916	0.237604	24.5916	0.528408	24.5916	0.355331	24.5916	0.245396	24.5916	0.250683	24.5916	0.244513		0		0		0		0
24.6118	0.239355	24.6118	0.52097	24.6118	0.354818	24.6118	0.246531	24.6118	0.247579	24.6118	0.245558		0		0		0		0
24.6321	0.238542	24.6321	0.537796	24.6321	0.355459	24.6321	0.256939	24.6321	0.24373	24.6321	0.250131		0		0		0		0
24.6524	0.237104	24.6524	0.526457	24.6524	0.355843	24.6524	0.253203	24.6524	0.239012	24.6524	0.244839		0		0		0		0
24.6726	0.233727	24.6726	0.539137	24.6726	0.344182	24.6726	0.254404	24.6726	0.250248	24.6726	0.246799		0		0		0		0
24.6929	0.240355	24.6929	0.525116	24.6929	0.34777	24.6929	0.246464	24.6929	0.253849	24.6929	0.246864		0		0		0		0
24.7132	0.230976	24.7132	0.535357	24.7132	0.349949	24.7132	0.260675	24.7132	0.24044	24.7132	0.247126		0		0		0		0
24.7334	0.24048	24.7334	0.534504	24.7334	0.356099	24.7334	0.242928	24.7334	0.240502	24.7334	0.245623		0		0		0		0
24.7537	0.239667	24.7537	0.529017	24.7537	0.358662	24.7537	0.242928	24.7537	0.248324	24.7537	0.250196		0		0		0		0
24.774	0.231976	24.774	0.5495	24.774	0.353152	24.774	0.248599	24.774	0.245468	24.774	0.250261		0		0		0		0
24.7942	0.231789	24.7942	0.534138	24.7942	0.339057	24.7942	0.247998	24.7942	0.245096	24.7942	0.244578		0		0		0		0
24.8145	0.245045	24.8145	0.527188	24.8145	0.351102	24.8145	0.246197	24.8145	0.242426	24.8145	0.250588		0		0		0		0
24.8347	0.242356	24.8347	0.542794	24.8347	0.333547	24.8347	0.253002	24.8347	0.244102	24.8347	0.245885		0		0		0		0
24.855	0.241231	24.855	0.535479	24.855	0.343285	24.855	0.245396	24.855	0.240812	24.855	0.24693		0		0		0		0
24.8753	0.239355	24.8753	0.513899	24.8753	0.35469	24.8753	0.250801	24.8753	0.241867	24.8753	0.251176		0		0		0		0
24.8955	0.234353	24.8955	0.528286	24.8955	0.34572	24.8955	0.250934	24.8955	0.241929	24.8955	0.25601		0		0		0		0
24.9158	0.231726	24.9158	0.535845	24.9158	0.345464	24.9158	0.247198	24.9158	0.241867	24.9158	0.257447		0		0		0		0
24.9361	0.234353	24.9361	0.521824	24.9361	0.347386	24.9361	0.252335	24.9361	0.238701	24.9361	0.252744		0		0		0		0
24.9563	0.236041	24.9563	0.518288	24.9563	0.342645	24.9563	0.247798	24.9563	0.233611	24.9563	0.249477		0		0		0		0
24.9766	0.236041	24.9766	0.511217	24.9766	0.349564	24.9766	0.242127	24.9766	0.24255	24.9766	0.244774		0		0		0		0
24.9969	0.237104	24.9969	0.517435	24.9969	0.343285	24.9969	0.245129	24.9969	0.239012	24.9969	0.241442		0		0		0		0
25.0171	0.233727	25.0171	0.518532	25.0171	0.34777	25.0171	0.244662	25.0171	0.238391	25.0171	0.237327		0		0		0		0
25.0374	0.228475	25.0374	0.521336	25.0374	0.342132	25.0374	0.248265	25.0374	0.245716	25.0374	0.240136		0		0		0		0
25.0576	0.240355	25.0576	0.518654	25.0576	0.337007	25.0576	0.244796	25.0576	0.241557	25.0576	0.240658		0		0		0		0
25.0779	0.239355	25.0779	0.522799	25.0779	0.351486	25.0779	0.238324	25.0779	0.236094	25.0779	0.238307		0		0		0		0
25.0982	0.231414	25.0982	0.522434	25.0982	0.337391	25.0982	0.242728	25.0982	0.235411	25.0982	0.242684		0		0		0		0
25.1184	0.231414	25.1184	0.533772	25.1184	0.339441	25.1184	0.241593	25.1184	0.238205	25.1184	0.238503		0		0		0		0
25.1387	0.230476	25.1387	0.519142	25.1387	0.334316	25.1387	0.247865	25.1387	0.239136	25.1387	0.236674		0		0		0		0
25.159	0.237041	25.159	0.520605	25.159	0.346361	25.159	0.24593	25.159	0.240005	25.159	0.242161		0		0		0		0
25.1792	0.234102	25.1792	0.528286	25.1792	0.341107	25.1792	0.243595	25.1792	0.235225	25.1792	0.239156		0		0		0		0
25.1995	0.239542	25.1995	0.536576	25.1995	0.34713	25.1995	0.250467	25.1995	0.234045	25.1995	0.235498		0		0		0		0
25.2198	0.229913	25.2198	0.519751	25.2198	0.34918	25.2198	0.247598	25.2198	0.239074	25.2198	0.239483		0		0		0		0
25.24	0.242168	25.24	0.51585	25.24	0.343926	25.24	0.244796	25.24	0.233549	25.24	0.243794		0		0		0		0
25.2603	0.242356	25.2603	0.509632	25.2603	0.328549	25.2603	0.251268	25.2603	0.231438	25.2603	0.239287		0		0		0		0
25.2805	0.236103	25.2805	0.526335	25.2805	0.348283	25.2805	0.247398	25.2805	0.237398	25.2805	0.243533		0		0		0		0
25.3008	0.247483	25.3008	0.530846	25.3008	0.34572	25.3008	0.244996	25.3008	0.237149	25.3008	0.238176		0		0		0		0
25.3211	0.245795	25.3211	0.527798	25.3211	0.331112	25.3211	0.2506	25.3211	0.243047	25.3211	0.24092		0		0		0		0
25.3413	0.256362	25.3413	0.526945	25.3413	0.338032	25.3413	0.252469	25.3413	0.23777	25.3413	0.234453		0		0		0		0
25.3616	0.27337	25.3616	0.546818	25.3616	0.345336	25.3616	0.257206	25.3616	0.24373	25.3616	0.239548		0		0		0		0
25.3819	0.292128	25.3819	0.538771	25.3819	0.33611	25.3819	0.261743	25.3819	0.244413	25.3819	0.238633		0		0		0		0
25.4021	0.32633	25.4021	0.575104	25.4021	0.347386	25.4021	0.26628	25.4021	0.254966	25.4021	0.239221		0		0		0		0
25.4224	0.368599	25.4224	0.556937	25.4224	0.351999	25.4224	0.284428	25.4224	0.247082	25.4224	0.246015		0		0		0		0
25.4427	0.395798	25.4427	0.583394	25.4427	0.37122	25.4427	0.2921	25.4427	0.243109	25.4427	0.243271		0		0		0		0
25.4629	0.439692	25.4629	0.602292	25.4629	0.393388	25.4629	0.313718	25.4629	0.252421	25.4629	0.249281		0		0		0		0
25.4832	0.493841	25.4832	0.622165	25.4832	0.416709	25.4832	0.334201	25.4832	0.246523	25.4832	0.257447		0		0		0		0
25.5034	0.560495	25.5034	0.660327	25.5034	0.455536	25.5034	0.348812	25.5034	0.251676	25.5034	0.260844		0		0		0		0
25.5237	0.647408	25.5237	0.70239	25.5237	0.543055	25.5237	0.378703	25.5237	0.263844	25.5237	0.276587		0		0		0		0
25.544	0.796724	25.544	0.783467	25.544	0.643772	25.544	0.421537	25.544	0.28402	25.544	0.293637		0		0		0		0
25.5642	0.857062	25.5642	0.840405	25.5642	0.706689	25.5642	0.474847	25.5642	0.292339	25.5642	0.320421		0		0		0		0
25.5845	0.877196	25.5845	0.867715	25.5845	0.772553	25.5845	0.514145	25.5845	0.316675	25.5845	0.358701		0		0		0		0
25.6048	0.861377	25.6048	0.927822	25.6048	0.79754	25.6048	0.609154	25.6048	0.370251	25.6048	0.405017		0		0		0		0
25.625	0.787595	25.625	0.886735	25.625	0.79408	25.625	0.685215	25.625	0.437236	25.625	0.479423		0		0		0		0
25.6453	0.662602	25.6453	0.851865	25.6453	0.761276	25.6453	0.790899	25.6453	0.525639	25.6453	0.600862		0		0		0		0
25.6656	0.537548	25.6656	0.785052	25.6656	0.713224	25.6656	0.87877	25.6656	0.634592	25.6656	0.730141		0		0		0		0
25.6858	0.430501	25.6858	0.724701	25.6858	0.643004	25.6858	0.892247	25.6858	0.751987	25.6858	0.823099		0		0		0		0
25.7061	0.361033	25.7061	0.655206	25.7061	0.56471	25.7061	0.833267	25.7061	0.855413	25.7061	0.88052		0		0		0		0
25.7263	0.293003	25.7263	0.608388	25.7263	0.495259	25.7263	0.727982	25.7263	0.895394	25.7263	0.803632		0		0		0		0
25.7466	0.261552	25.7466	0.570958	25.7466	0.437212	25.7466	0.611623	25.7466	0.863608	25.7466	0.668801		0		0		0		0
25.7669	0.245733	25.7669	0.532675	25.7669	0.385443	25.7669	0.506739	25.7669	0.76701	25.7669	0.577672		0		0		0		0
25.7871	0.24023	25.7871	0.530115	25.7871	0.370323	25.7871	0.397985	25.7871	0.631922	25.7871	0.493925		0		0		0		0
25.8074	0.229976	25.8074	0.527188	25.8074	0.342773	25.8074	0.332866	25.8074	0.528681	25.8074	0.386791		0		0		0		0
25.8277	0.22885	25.8277	0.501219	25.8277	0.329831	25.8277	0.287697	25.8277	0.437671	25.8277	0.315325		0		0		0		0
25.8479	0.224161	25.8479	0.505365	25.8479	0.338032	25.8479	0.268548	25.8479	0.342066	25.8479	0.272668		0		0		0		0
25.8682	0.217345	25.8682	0.502804	25.8682	0.318939	25.8682	0.259007	25.8682	0.294947	25.8682	0.262281		0		0		0		0
25.8885	0.221034	25.8885	0.509266	25.8885	0.328293	25.8885	0.251401	25.8885	0.273963	25.8885	0.244121		0		0		0		0
25.9087	0.222973	25.9087	0.490124	25.9087	0.324193	25.9087	0.24186	25.9087	0.255215	25.9087	0.238568		0		0		0		0
25.929	0.219534	25.929	0.486101	25.929	0.318683	25.929	0.246931	25.929	0.251552	25.929	0.230468		0		0		0		0
25.9492	0.215219	25.9492	0.490612	25.9492	0.321886	25.9492	0.24553	25.9492	0.238391	25.9492	0.229488		0		0		0		0
25.9695	0.213906	25.9695	0.492075	25.9695	0.309585	25.9695	0.235055	25.9695	0.237832	25.9695	0.226744		0		0		0		0
25.9898	0.210405	25.9898	0.478908	25.9898	0.315992	25.9898	0.23352	25.9898	0.232121	25.9898	0.226875		0		0		0		0
26.01	0.21103	26.01	0.488417	26.01	0.312404	26.01	0.228049	26.01	0.228272	26.01	0.219036		0		0		0		0
26.0303	0.207841	26.0303	0.488296	26.0303	0.311635	26.0303	0.229183	26.0303	0.228644	26.0303	0.223609		0		0		0		0
26.0506	0.214406	26.0506	0.489515	26.0506	0.308688	26.0506	0.225847	26.0506	0.222933	26.0506	0.221453		0		0		0		0
26.0708	0.21153	26.0708	0.481224	26.0708	0.318683	26.0708	0.221177	26.0708	0.222001	26.0708	0.210544		0		0		0		0
26.0911	0.201276	26.0911	0.483784	26.0911	0.309841	26.0911	0.220576	26.0911	0.220077	26.0911	0.213614		0		0		0		0
26.1114	0.204027	26.1114	0.476591	26.1114	0.308175	26.1114	0.219843	26.1114	0.218773	26.1114	0.220277		0		0		0		0
26.1316	0.203401	26.1316	0.473787	26.1316	0.303434	26.1316	0.21704	26.1316	0.214428	26.1316	0.219362		0		0		0		0
26.1519	0.207841	26.1519	0.471958	26.1519	0.305741	26.1519	0.213571	26.1519	0.218152	26.1519	0.210413		0		0		0		0
26.1721	0.204152	26.1721	0.480249	26.1721	0.319067	26.1721	0.220977	26.1721	0.223057	26.1721	0.211654		0		0		0		0
26.1924	0.1989	26.1924	0.481712	26.1924	0.29754	26.1924	0.220576	26.1924	0.214924	26.1924	0.204207		0		0		0		0
26.2127	0.198837	26.2127	0.487198	26.2127	0.313045	26.2127	0.216106	26.2127	0.207661	26.2127	0.208518		0		0		0		0
26.2329	0.20534	26.2329	0.457327	26.2329	0.304716	26.2329	0.211636	26.2329	0.213	26.2329	0.208976		0		0		0		0
26.2532	0.198524	26.2532	0.478542	26.2532	0.300231	26.2532	0.214438	26.2532	0.211261	26.2532	0.207604		0		0		0		0
26.2735	0.203777	26.2735	0.459278	26.2735	0.309457	26.2735	0.2083	26.2735	0.20884	26.2735	0.209825		0		0		0		0
26.2937	0.196273	26.2937	0.473787	26.2937	0.290876	26.2937	0.214038	26.2937	0.209896	26.2937	0.204664		0		0		0		0
26.314	0.202964	26.314	0.471592	26.314	0.299206	26.314	0.215706	26.314	0.202011	26.314	0.208388		0		0		0		0
26.3343	0.199087	26.3343	0.475128	26.3343	0.299718	26.3343	0.209434	26.3343	0.209027	26.3343	0.201463		0		0		0		0
26.3545	0.199337	26.3545	0.474153	26.3545	0.308944	26.3545	0.2089	26.3545	0.212689	26.3545	0.208061		0		0		0		0
26.3748	0.206778	26.3748	0.455864	26.3748	0.295618	26.3748	0.204163	26.3748	0.208902	26.3748	0.210282		0		0		0		0
26.395	0.191271	26.395	0.477445	26.395	0.296258	26.395	0.207633	26.395	0.208716	26.395	0.205187		0		0		0		0
26.4153	0.19915	26.4153	0.459278	26.4153	0.308688	26.4153	0.21277	26.4153	0.196983	26.4153	0.205579		0		0		0		0
26.4356	0.202901	26.4356	0.472324	26.4356	0.308432	26.4356	0.207166	26.4356	0.204619	26.4356	0.200418		0		0		0		0
26.4558	0.201401	26.4558	0.463302	26.4558	0.312019	26.4558	0.207032	26.4558	0.202756	26.4558	0.205122		0		0		0		0
26.4761	0.19396	26.4761	0.469276	26.4761	0.317914	26.4761	0.210368	26.4761	0.208468	26.4761	0.201529		0		0		0		0
26.4964	0.198587	26.4964	0.464277	26.4964	0.307919	26.4964	0.206632	26.4964	0.204619	26.4964	0.202313		0		0		0		0
26.5166	0.185644	26.5166	0.469276	26.5166	0.304587	26.5166	0.204497	26.5166	0.203688	26.5166	0.202313		0		0		0		0
26.5369	0.190583	26.5369	0.455864	26.5369	0.300359	26.5369	0.210769	26.5369	0.201266	26.5369	0.208061		0		0		0		0
26.5572	0.190959	26.5572	0.444282	26.5572	0.320349	26.5572	0.20016	26.5572	0.198224	26.5572	0.198001		0		0		0		0
26.5774	0.191521	26.5774	0.44989	26.5774	0.308175	26.5774	0.206365	26.5774	0.209213	26.5774	0.203227		0		0		0		0
26.5977	0.192084	26.5977	0.458791	26.5977	0.306766	26.5977	0.201695	26.5977	0.197231	26.5977	0.20375		0		0		0		0
26.6179	0.191146	26.6179	0.465618	26.6179	0.317786	26.6179	0.197892	26.6179	0.202136	26.6179	0.199504		0		0		0		0
26.6382	0.189833	26.6382	0.455011	26.6382	0.323039	26.6382	0.195556	26.6382	0.197355	26.6382	0.197282		0		0		0		0
26.6585	0.196086	26.6585	0.466594	26.6585	0.317401	26.6585	0.207299	26.6585	0.206047	26.6585	0.209041		0		0		0		0
26.6787	0.190208	26.6787	0.449159	26.6787	0.313813	26.6787	0.196958	26.6787	0.197914	26.6787	0.198001		0		0		0		0
26.699	0.187582	26.699	0.433309	26.699	0.307663	26.699	0.203029	26.699	0.194686	26.699	0.202313		0		0		0		0
26.7193	0.189333	26.7193	0.459278	26.7193	0.296515	26.7193	0.199493	26.7193	0.19928	26.7193	0.197544		0		0		0		0
26.7395	0.183643	26.7395	0.461839	26.7395	0.311507	26.7395	0.202162	26.7395	0.193941	26.7395	0.203619		0		0		0		0
26.7598	0.182267	26.7598	0.457327	26.7598	0.304075	26.7598	0.206499	26.7598	0.196921	26.7598	0.195649		0		0		0		0
26.7801	0.192084	26.7801	0.445623	26.7801	0.299718	26.7801	0.191353	26.7801	0.19481	26.7801	0.204076		0		0		0		0
26.8003	0.189145	26.8003	0.4505	26.8003	0.295489	26.8003	0.201161	26.8003	0.188726	26.8003	0.192056		0		0		0		0
26.8206	0.183143	26.8206	0.441112	26.8206	0.301128	26.8206	0.195623	26.8206	0.197355	26.8206	0.197152		0		0		0		0
26.8408	0.182642	26.8408	0.44733	26.8408	0.297412	26.8408	0.191353	26.8408	0.193693	26.8408	0.183825		0		0		0		0
26.8611	0.183018	26.8611	0.447696	26.8611	0.297283	26.8611	0.205898	26.8611	0.188912	26.8611	0.193298		0		0		0		0
26.8814	0.183455	26.8814	0.433431	26.8814	0.308688	26.8814	0.201094	26.8814	0.193134	26.8814	0.186438		0		0		0		0
26.9016	0.184393	26.9016	0.441356	26.9016	0.286648	26.9016	0.196424	26.9016	0.192327	26.9016	0.195911		0		0		0		0
26.9219	0.182955	26.9219	0.439649	26.9219	0.292286	26.9219	0.195623	26.9219	0.198411	26.9219	0.192318		0		0		0		0
26.9422	0.178453	26.9422	0.437332	26.9422	0.305484	26.9422	0.194155	26.9422	0.193879	26.9422	0.184675		0		0		0		0
26.9624	0.183705	26.9624	0.435869	26.9624	0.294464	26.9624	0.192621	26.9624	0.18587	26.9624	0.19369		0		0		0		0
26.9827	0.186206	26.9827	0.423921	26.9827	0.291902	26.9827	0.194556	26.9827	0.198597	26.9827	0.183956		0		0		0		0
27.003	0.180829	27.003	0.435504	27.003	0.289595	27.003	0.200961	27.003	0.193134	27.003	0.184283		0		0		0		0
27.0232	0.177515	27.0232	0.422214	27.0232	0.297924	27.0232	0.194489	27.0232	0.191768	27.0232	0.187092		0		0		0		0
27.0435	0.191834	27.0435	0.440015	27.0435	0.276269	27.0435	0.188818	27.0435	0.188912	27.0435	0.191142		0		0		0		0
27.0638	0.181079	27.0638	0.432455	27.0638	0.279985	27.0638	0.193688	27.0638	0.189533	27.0638	0.191795		0		0		0		0
27.084	0.182455	27.084	0.435747	27.084	0.282932	27.084	0.189018	27.084	0.186802	27.084	0.192187		0		0		0		0
27.1043	0.179641	27.1043	0.435138	27.1043	0.289211	27.1043	0.19162	27.1043	0.18438	27.1043	0.184675		0		0		0		0
27.1245	0.183893	27.1245	0.435382	27.1245	0.286904	27.1245	0.187283	27.1245	0.183635	27.1245	0.196629		0		0		0		0
27.1448	0.181017	27.1448	0.444404	27.1448	0.279088	27.1448	0.183147	27.1448	0.183325	27.1448	0.189901		0		0		0		0
27.1651	0.180516	27.1651	0.424409	27.1651	0.2796	27.1651	0.19222	27.1651	0.189161	27.1651	0.184021		0		0		0		0
27.1853	0.175514	27.1853	0.43404	27.1853	0.283573	27.1853	0.191687	27.1853	0.186553	27.1853	0.197152		0		0		0		0
27.2056	0.184393	27.2056	0.426238	27.2056	0.284726	27.2056	0.19202	27.2056	0.192265	27.2056	0.189966		0		0		0		0
27.2259	0.178078	27.2259	0.431724	27.2259	0.273193	27.2259	0.185482	27.2259	0.188229	27.2259	0.189117		0		0		0		0
27.2461	0.17145	27.2461	0.420995	27.2461	0.276653	27.2461	0.193688	27.2461	0.182704	27.2461	0.189574		0		0		0		0
27.2664	0.175139	27.2664	0.433309	27.2664	0.284213	27.2664	0.189752	27.2664	0.184877	27.2664	0.186961		0		0		0		0
27.2867	0.174952	27.2867	0.419288	27.2867	0.273578	27.2867	0.19182	27.2867	0.190775	27.2867	0.183303		0		0		0		0
27.3069	0.177515	27.3069	0.416971	27.3069	0.286904	27.3069	0.185949	27.3069	0.190216	27.3069	0.185851		0		0		0		0
27.3272	0.172701	27.3272	0.412826	27.3272	0.261917	27.3272	0.185615	27.3272	0.182332	27.3272	0.178011		0		0		0		0
27.3474	0.174826	27.3474	0.411729	27.3474	0.275884	27.3474	0.18348	27.3474	0.187422	27.3474	0.186961		0		0		0		0
27.3677	0.171638	27.3677	0.41685	27.3677	0.273706	27.3677	0.18368	27.3677	0.183635	27.3677	0.186961		0		0		0		0
27.388	0.173764	27.388	0.401487	27.388	0.26858	27.388	0.189218	27.388	0.177924	27.388	0.183368		0		0		0		0
27.4082	0.172075	27.4082	0.41368	27.4082	0.268708	27.4082	0.17861	27.4082	0.183077	27.4082	0.179122		0		0		0		0
27.4285	0.165447	27.4285	0.416362	27.4285	0.271399	27.4285	0.18308	27.4285	0.179041	27.4285	0.178861		0		0		0		0
27.4488	0.173138	27.4488	0.412826	27.4488	0.263839	27.4488	0.178276	27.4488	0.182766	27.4488	0.181343		0		0		0		0
27.469	0.172701	27.469	0.413192	27.469	0.261661	27.469	0.187683	27.469	0.17929	27.469	0.170368		0		0		0		0
27.4893	0.169011	27.4893	0.403438	27.4893	0.277422	27.4893	0.183147	27.4893	0.177179	27.4893	0.189117		0		0		0		0
27.5096	0.163884	27.5096	0.411973	27.5096	0.270502	27.5096	0.179143	27.5096	0.171592	27.5096	0.18069		0		0		0		0
27.5298	0.173638	27.5298	0.409047	27.5298	0.271912	27.5298	0.184014	27.5298	0.180221	27.5298	0.172263		0		0		0		0
27.5501	0.166948	27.5501	0.403804	27.5501	0.261533	27.5501	0.182946	27.5501	0.179786	27.5501	0.184087		0		0		0		0
27.5703	0.170137	27.5703	0.404414	27.5703	0.270502	27.5703	0.181345	27.5703	0.17662	27.5703	0.181539		0		0		0		0
27.5906	0.169199	27.5906	0.398074	27.5906	0.260123	27.5906	0.180878	27.5906	0.176062	27.5906	0.176052		0		0		0		0
27.6109	0.164384	27.6109	0.408315	27.6109	0.264095	27.6109	0.175674	27.6109	0.172895	27.6109	0.172655		0		0		0		0
27.6311	0.166698	27.6311	0.396611	27.6311	0.257048	27.6311	0.176341	27.6311	0.170102	27.6311	0.168539		0		0		0		0
27.6514	0.166698	27.6514	0.408071	27.6514	0.254485	27.6514	0.181946	27.6514	0.17631	27.6514	0.181866		0		0		0		0
27.6717	0.170262	27.6717	0.400024	27.6717	0.268965	27.6717	0.178743	27.6717	0.170971	27.6717	0.177685		0		0		0		0
27.6919	0.170012	27.6919	0.405633	27.6919	0.25346	27.6919	0.174006	27.6919	0.171406	27.6919	0.1737		0		0		0		0
27.7122	0.160758	27.7122	0.403438	27.7122	0.262686	27.7122	0.177275	27.7122	0.178234	27.7122	0.173439		0		0		0		0
27.7325	0.164572	27.7325	0.389661	27.7325	0.255638	27.7325	0.171337	27.7325	0.176186	27.7325	0.170238		0		0		0		0
27.7527	0.163697	27.7527	0.393075	27.7527	0.255254	27.7527	0.17554	27.7527	0.168922	27.7527	0.179057		0		0		0		0
27.773	0.162321	27.773	0.395026	27.773	0.254613	27.773	0.171671	27.773	0.171219	27.773	0.170956		0		0		0		0
27.7932	0.166073	27.7932	0.386857	27.7932	0.265761	27.7932	0.180211	27.7932	0.171343	27.7932	0.172981		0		0		0		0
27.8135	0.165885	27.8135	0.396976	27.8135	0.253332	27.8135	0.172071	27.8135	0.16408	27.8135	0.172394		0		0		0		0
27.8338	0.159195	27.8338	0.399659	27.8338	0.259226	27.8338	0.174206	27.8338	0.167246	27.8338	0.174419		0		0		0		0
27.854	0.175327	27.854	0.390515	27.854	0.249744	27.854	0.173939	27.854	0.171654	27.854	0.179253		0		0		0		0
27.8743	0.162759	27.8743	0.391734	27.8743	0.242568	27.8743	0.173139	27.8743	0.169978	27.8743	0.164359		0		0		0		0
27.8946	0.158132	27.8946	0.371617	27.8946	0.262173	27.8946	0.167934	27.8946	0.17184	27.8946	0.17063		0		0		0		0
27.9148	0.166073	27.9148	0.390271	27.9148	0.248975	27.9148	0.172138	27.9148	0.167246	27.9148	0.175268		0		0		0		0
27.9351	0.162321	27.9351	0.377591	27.9351	0.247309	27.9351	0.169402	27.9351	0.170661	27.9351	0.172067		0		0		0		0
27.9554	0.157631	27.9554	0.381248	27.9554	0.242696	27.9554	0.173339	27.9554	0.170102	27.9554	0.175986		0		0		0		0
27.9756	0.16476	27.9756	0.384906	27.9756	0.249231	27.9756	0.174473	27.9756	0.167494	27.9756	0.167559		0		0		0		0
27.9959	0.164072	27.9959	0.372836	27.9959	0.24859	27.9959	0.160995	27.9959	0.172585	27.9959	0.169911		0		0		0		0
28.0161	0.162696	28.0161	0.371495	28.0161	0.263583	28.0161	0.175941	28.0161	0.160293	28.0161	0.170891		0		0		0		0
28.0364	0.157006	28.0364	0.377713	28.0364	0.25551	28.0364	0.172872	28.0364	0.16439	28.0364	0.17063		0		0		0		0
28.0567	0.165197	28.0567	0.375884	28.0567	0.256407	28.0567	0.168602	28.0567	0.169605	28.0567	0.178011		0		0		0		0
28.0769	0.158007	28.0769	0.372592	28.0769	0.251025	28.0769	0.164665	28.0769	0.170785	28.0769	0.172132		0		0		0		0
28.0972	0.163196	28.0972	0.388198	28.0972	0.251153	28.0972	0.172738	28.0972	0.165818	28.0972	0.165338		0		0		0		0
28.1175	0.163384	28.1175	0.373446	28.1175	0.251025	28.1175	0.171938	28.1175	0.16439	28.1175	0.167429		0		0		0		0
28.1377	0.163259	28.1377	0.37503	28.1377	0.239108	28.1377	0.172004	28.1377	0.161224	28.1377	0.18069		0		0		0		0
28.158	0.152442	28.158	0.374787	28.158	0.24654	28.158	0.167	28.158	0.163459	28.158	0.167167		0		0		0		0
28.1783	0.160258	28.1783	0.376494	28.1783	0.257432	28.1783	0.1664	28.1783	0.16408	28.1783	0.16658		0		0		0		0
28.1985	0.15413	28.1985	0.362229	28.1985	0.245515	28.1985	0.168401	28.1985	0.161535	28.1985	0.171675		0		0		0		0
28.2188	0.150816	28.2188	0.377225	28.2188	0.242952	28.2188	0.160595	28.2188	0.171902	28.2188	0.169258		0		0		0		0
28.239	0.157444	28.239	0.374421	28.239	0.253588	28.239	0.164865	28.239	0.166936	28.239	0.175333		0		0		0		0
28.2593	0.156944	28.2593	0.370885	28.2593	0.245259	28.2593	0.165799	28.2593	0.161659	28.2593	0.165534		0		0		0		0
28.2796	0.155756	28.2796	0.380029	28.2796	0.23898	28.2796	0.166333	28.2796	0.163087	28.2796	0.165273		0		0		0		0
28.2998	0.155068	28.2998	0.361985	28.2998	0.247053	28.2998	0.171604	28.2998	0.160976	28.2998	0.16769		0		0		0		0
28.3201	0.158945	28.3201	0.363814	28.3201	0.245643	28.3201	0.165532	28.3201	0.160852	28.3201	0.1656		0		0		0		0
28.3404	0.152692	28.3404	0.366862	28.3404	0.25141	28.3404	0.162663	28.3404	0.161907	28.3404	0.172067		0		0		0		0
28.3606	0.153567	28.3606	0.370641	28.3606	0.241415	28.3606	0.167	28.3606	0.167681	28.3606	0.165077		0		0		0		0
28.3809	0.156944	28.3809	0.368569	28.3809	0.247693	28.3809	0.16213	28.3809	0.161659	28.3809	0.160439		0		0		0		0
28.4012	0.154818	28.4012	0.369422	28.4012	0.25	28.4012	0.164665	28.4012	0.160045	28.4012	0.163836		0		0		0		0
28.4214	0.156944	28.4214	0.35784	28.4214	0.24103	28.4214	0.15806	28.4214	0.158803	28.4214	0.161615		0		0		0		0
28.4417	0.15488	28.4417	0.365643	28.4417	0.250769	28.4417	0.161663	28.4417	0.157375	28.4417	0.165012		0		0		0		0
28.4619	0.154255	28.4619	0.36101	28.4619	0.241415	28.4619	0.164598	28.4619	0.16259	28.4619	0.167037		0		0		0		0
28.4822	0.15338	28.4822	0.360522	28.4822	0.249744	28.4822	0.160328	28.4822	0.159362	28.4822	0.164881		0		0		0		0
28.5025	0.156131	28.5025	0.378079	28.5025	0.248975	28.5025	0.163064	28.5025	0.160976	28.5025	0.162137		0		0		0		0
28.5227	0.158945	28.5227	0.371861	28.5227	0.248719	28.5227	0.159594	28.5227	0.166625	28.5227	0.159263		0		0		0		0
28.543	0.160195	28.543	0.361253	28.543	0.240261	28.543	0.166667	28.543	0.160107	28.543	0.165077		0		0		0		0
28.5633	0.157569	28.5633	0.361497	28.5633	0.251025	28.5633	0.158794	28.5633	0.156444	28.5633	0.159459		0		0		0		0
28.5835	0.158194	28.5835	0.357352	28.5835	0.249616	28.5835	0.157126	28.5835	0.153899	28.5835	0.163052		0		0		0		0
28.6038	0.151066	28.6038	0.350768	28.6038	0.242952	28.6038	0.159261	28.6038	0.158058	28.6038	0.161941		0		0		0		0
28.6241	0.153192	28.6241	0.366008	28.6241	0.247437	28.6241	0.159261	28.6241	0.156009	28.6241	0.163509		0		0		0		0
28.6443	0.151191	28.6443	0.356011	28.6443	0.24654	28.6443	0.163331	28.6443	0.154147	28.6443	0.163771		0		0		0		0
28.6646	0.153067	28.6646	0.342965	28.6646	0.256023	28.6646	0.156258	28.6646	0.161659	28.6646	0.167951		0		0		0		0
28.6848	0.146251	28.6848	0.354426	28.6848	0.25205	28.6848	0.153923	28.6848	0.155451	28.6848	0.165208		0		0		0		0
28.7051	0.152129	28.7051	0.36296	28.7051	0.254869	28.7051	0.15846	28.7051	0.159983	28.7051	0.165012		0		0		0		0
28.7254	0.14919	28.7254	0.345891	28.7254	0.260892	28.7254	0.149586	28.7254	0.154954	28.7254	0.163705		0		0		0		0
28.7456	0.151629	28.7456	0.349793	28.7456	0.26794	28.7456	0.161396	28.7456	0.155327	28.7456	0.162007		0		0		0		0
28.7659	0.151816	28.7659	0.346501	28.7659	0.260123	28.7659	0.161129	28.7659	0.162963	28.7659	0.168605		0		0		0		0
28.7862	0.151004	28.7862	0.346135	28.7862	0.265377	28.7862	0.158127	28.7862	0.154706	28.7862	0.172132		0		0		0		0
28.8064	0.150879	28.8064	0.357474	28.8064	0.265761	28.8064	0.162063	28.8064	0.151478	28.8064	0.17762		0		0		0		0
28.8267	0.151816	28.8267	0.350768	28.8267	0.267171	28.8267	0.156125	28.8267	0.158927	28.8267	0.176901		0		0		0		0
28.847	0.139874	28.847	0.342599	28.847	0.254229	28.847	0.159461	28.847	0.155823	28.847	0.171479		0		0		0		0
28.8672	0.145439	28.8672	0.349793	28.8672	0.264992	28.8672	0.154257	28.8672	0.157437	28.8672	0.179383		0		0		0		0
28.8875	0.144438	28.8875	0.340405	28.8875	0.263839	28.8875	0.159327	28.8875	0.152409	28.8875	0.173112		0		0		0		0
28.9077	0.147127	28.9077	0.349427	28.9077	0.263455	28.9077	0.159928	28.9077	0.153278	28.9077	0.174484		0		0		0		0
28.928	0.149941	28.928	0.339673	28.928	0.271399	28.928	0.156325	28.928	0.154582	28.928	0.16965		0		0		0		0
28.9483	0.144126	28.9483	0.34772	28.9483	0.260123	28.9483	0.155124	28.9483	0.153092	28.9483	0.173177		0		0		0		0
28.9685	0.148377	28.9685	0.326384	28.9685	0.269605	28.9685	0.155725	28.9685	0.154209	28.9685	0.171414		0		0		0		0
28.9888	0.149003	28.9888	0.337966	28.9888	0.260764	28.9888	0.155658	28.9888	0.151229	28.9888	0.171087		0		0		0		0
29.0091	0.143563	29.0091	0.349915	29.0091	0.272809	29.0091	0.152389	29.0091	0.148498	29.0091	0.169585		0		0		0		0
29.0293	0.153817	29.0293	0.352719	29.0293	0.268965	29.0293	0.14972	29.0293	0.153526	29.0293	0.16769		0		0		0		0
29.0496	0.145939	29.0496	0.342356	29.0496	0.278191	29.0496	0.150654	29.0496	0.156754	29.0496	0.168409		0		0		0		0
29.0699	0.14769	29.0699	0.328335	29.0699	0.27345	29.0699	0.149386	29.0699	0.151788	29.0699	0.163379		0		0		0		0
29.0901	0.143438	29.0901	0.344428	29.0901	0.265505	29.0901	0.151855	29.0901	0.154768	29.0901	0.160962		0		0		0		0
29.1104	0.144563	29.1104	0.346501	29.1104	0.26653	29.1104	0.153923	29.1104	0.150112	29.1104	0.158545		0		0		0		0
29.1306	0.14944	29.1306	0.322726	29.1306	0.268452	29.1306	0.152522	29.1306	0.151353	29.1306	0.156062		0		0		0		0
29.1509	0.152004	29.1509	0.345282	29.1509	0.269733	29.1509	0.153456	29.1509	0.14738	29.1509	0.162987		0		0		0		0
29.1712	0.149128	29.1712	0.333699	29.1712	0.2796	29.1712	0.157526	29.1712	0.154519	29.1712	0.160047		0		0		0		0
29.1914	0.147752	29.1914	0.339673	29.1914	0.271399	29.1914	0.156592	29.1914	0.14409	29.1914	0.149268		0		0		0		0
29.2117	0.150128	29.2117	0.351743	29.2117	0.26512	29.2117	0.158393	29.2117	0.158493	29.2117	0.154494		0		0		0		0
29.232	0.14894	29.232	0.321995	29.232	0.263583	29.232	0.151855	29.232	0.149305	29.232	0.157761		0		0		0		0
29.2522	0.145189	29.2522	0.324555	29.2522	0.272937	29.2522	0.148852	29.2522	0.153712	29.2522	0.156715		0		0		0		0
29.2725	0.150003	29.2725	0.338576	29.2725	0.272296	29.2725	0.152055	29.2725	0.151788	29.2725	0.15162		0		0		0		0
29.2928	0.141875	29.2928	0.325896	29.2928	0.258201	29.2928	0.161129	29.2928	0.149429	29.2928	0.150967		0		0		0		0
29.313	0.145876	29.313	0.330651	29.313	0.264608	29.313	0.152255	29.313	0.14707	29.313	0.15358		0		0		0		0
29.3333	0.150441	29.3333	0.328335	29.3333	0.256279	29.3333	0.154924	29.3333	0.155389	29.3333	0.144369		0		0		0		0
29.3535	0.147815	29.3535	0.327847	29.3535	0.269221	29.3535	0.14952	29.3535	0.146139	29.3535	0.152143		0		0		0		0
29.3738	0.139811	29.3738	0.330773	29.3738	0.274603	29.3738	0.150987	29.3738	0.144711	29.3738	0.152535		0		0		0		0
29.3941	0.147752	29.3941	0.317605	29.3941	0.272809	29.3941	0.152589	29.3941	0.153402	29.3941	0.152861		0		0		0		0
29.4143	0.147502	29.4143	0.330773	29.4143	0.284726	29.4143	0.156058	29.4143	0.145394	29.4143	0.149007		0		0		0		0
29.4346	0.145001	29.4346	0.31724	29.4346	0.274603	29.4346	0.153723	29.4346	0.15216	29.4346	0.158479		0		0		0		0
29.4549	0.149065	29.4549	0.324189	29.4549	0.282547	29.4549	0.145717	29.4549	0.148746	29.4549	0.149399		0		0		0		0
29.4751	0.147815	29.4751	0.319434	29.4751	0.282676	29.4751	0.159461	29.4751	0.152471	29.4751	0.152665		0		0		0		0
29.4954	0.149628	29.4954	0.314436	29.4954	0.279985	29.4954	0.151788	29.4954	0.146449	29.4954	0.157434		0		0		0		0
29.5157	0.144001	29.5157	0.3198	29.5157	0.291261	29.5157	0.150587	29.5157	0.146449	29.5157	0.152208		0		0		0		0
29.5359	0.148878	29.5359	0.319069	29.5359	0.280113	29.5359	0.155858	29.5359	0.147194	29.5359	0.146786		0		0		0		0
29.5562	0.147877	29.5562	0.318337	29.5562	0.29613	29.5562	0.150254	29.5562	0.149118	29.5562	0.151097		0		0		0		0
29.5764	0.152942	29.5764	0.311387	29.5764	0.300999	29.5764	0.152389	29.5764	0.145766	29.5764	0.162137		0		0		0		0
29.5967	0.14819	29.5967	0.312851	29.5967	0.297412	29.5967	0.145717	29.5967	0.150422	29.5967	0.153384		0		0		0		0
29.617	0.155881	29.617	0.331992	29.617	0.300231	29.617	0.157793	29.617	0.148994	29.617	0.159328		0		0		0		0
29.6372	0.157131	29.6372	0.340771	29.6372	0.299846	29.6372	0.153523	29.6372	0.153775	29.6372	0.15358		0		0		0		0
29.6575	0.151941	29.6575	0.314801	29.6575	0.309585	29.6575	0.155925	29.6575	0.146946	29.6575	0.156258		0		0		0		0
29.6778	0.150191	29.6778	0.321019	29.6778	0.3051	29.6778	0.157459	29.6778	0.152036	29.6778	0.161615		0		0		0		0
29.698	0.155568	29.698	0.324433	29.698	0.296002	29.698	0.157793	29.698	0.153402	29.698	0.155148		0		0		0		0
29.7183	0.154318	29.7183	0.322726	29.7183	0.282676	29.7183	0.156325	29.7183	0.155016	29.7183	0.16266		0		0		0		0
29.7386	0.160383	29.7386	0.329676	29.7386	0.286776	29.7386	0.157793	29.7386	0.149491	29.7386	0.163183		0		0		0		0
29.7588	0.156318	29.7588	0.334431	29.7588	0.288826	29.7588	0.165999	29.7588	0.160045	29.7588	0.160243		0		0		0		0
29.7791	0.164009	29.7791	0.33187	29.7791	0.294593	29.7791	0.166867	29.7791	0.153526	29.7791	0.164554		0		0		0		0
29.7993	0.166635	29.7993	0.343453	29.7993	0.29818	29.7993	0.160795	29.7993	0.148125	29.7993	0.162137		0		0		0		0
29.8196	0.180892	29.8196	0.34138	29.8196	0.294336	29.8196	0.171938	29.8196	0.160293	29.8196	0.163052		0		0		0		0
29.8399	0.192084	29.8399	0.338332	29.8399	0.304844	29.8399	0.177942	29.8399	0.161659	29.8399	0.160243		0		0		0		0
29.8601	0.20659	29.8601	0.351622	29.8601	0.310097	29.8601	0.178009	29.8601	0.15781	29.8601	0.169062		0		0		0		0
29.8804	0.233852	29.8804	0.371739	29.8804	0.30715	29.8804	0.192954	29.8804	0.165322	29.8804	0.16658		0		0		0		0
29.9007	0.269243	29.9007	0.392831	29.9007	0.324321	29.9007	0.206565	29.9007	0.164018	29.9007	0.172785		0		0		0		0
29.9209	0.32658	29.9209	0.404414	29.9209	0.346745	29.9209	0.217307	29.9209	0.164452	29.9209	0.170107		0		0		0		0
29.9412	0.383043	29.9412	0.416606	29.9412	0.35815	29.9412	0.239058	29.9412	0.170474	29.9412	0.176117		0		0		0		0
29.9615	0.443944	29.9615	0.452816	29.9615	0.403511	29.9615	0.260141	29.9615	0.170909	29.9615	0.180167		0		0		0		0
29.9817	0.49184	29.9817	0.491953	29.9817	0.427345	29.9817	0.27442	29.9817	0.181401	29.9817	0.195192		0		0		0		0
30.002	0.546427	30.002	0.542551	30.002	0.489236	30.002	0.308046	30.002	0.186802	30.002	0.204664		0		0		0		0
30.0222	0.635403	30.0222	0.58632	30.0222	0.5592	30.0222	0.339605	30.0222	0.198783	30.0222	0.21577		0		0		0		0
30.0425	0.78872	30.0425	0.657157	30.0425	0.673373	30.0425	0.376301	30.0425	0.202694	30.0425	0.24203		0		0		0		0
30.0628	0.945476	30.0628	0.745184	30.0628	0.811763	30.0628	0.443221	30.0628	0.231748	30.0628	0.266658		0		0		0		0
30.083	1	30.083	0.801268	30.083	0.875448	30.083	0.501801	30.083	0.255091	30.083	0.311798		0		0		0		0
30.1033	0.92603	30.1033	0.836016	30.1033	0.927345	30.1033	0.571991	30.1033	0.300099	30.1033	0.371832		0		0		0		0
30.1236	0.881511	30.1236	0.867593	30.1236	0.966299	30.1236	0.669536	30.1236	0.37559	30.1236	0.467337		0		0		0		0
30.1438	0.810917	30.1438	0.825408	30.1438	1	30.1438	0.810982	30.1438	0.474174	30.1438	0.593872		0		0		0		0
30.1641	0.685612	30.1641	0.78298	30.1641	0.934136	30.1641	0.940753	30.1641	0.61069	30.1641	0.755749		0		0		0		0
30.1844	0.519727	30.1844	0.680688	30.1844	0.860841	30.1844	1	30.1844	0.759809	30.1844	0.899595		0		0		0		0
30.2046	0.414181	30.2046	0.608754	30.2046	0.760123	30.2046	0.943888	30.2046	0.890427	30.2046	1		0		0		0		0
30.2249	0.332145	30.2249	0.526579	30.2249	0.666069	30.2249	0.819189	30.2249	0.995344	30.2249	0.931931		0		0		0		0
30.2451	0.258175	30.2451	0.471227	30.2451	0.591876	30.2451	0.697224	30.2451	1	30.2451	0.776718		0		0		0		0
30.2654	0.203714	30.2654	0.411363	30.2654	0.495515	30.2654	0.593541	30.2654	0.896014	30.2654	0.665796		0		0		0		0
30.2857	0.18358	30.2857	0.381614	30.2857	0.425423	30.2857	0.478916	30.2857	0.747206	30.2857	0.593481		0		0		0		0
30.3059	0.169574	30.3059	0.362716	30.3059	0.391081	30.3059	0.372965	30.3059	0.626086	30.3059	0.466227		0		0		0		0
30.3262	0.163884	30.3262	0.334918	30.3262	0.349821	30.3262	0.290566	30.3262	0.531972	30.3262	0.351124		0		0		0		0
30.3465	0.158819	30.3465	0.309437	30.3465	0.322911	30.3465	0.224113	30.3465	0.425565	30.3465	0.270904		0		0		0		0
30.3667	0.159945	30.3667	0.318093	30.3667	0.309072	30.3667	0.201495	30.3667	0.305935	30.3667	0.230206		0		0		0		0
30.387	0.156006	30.387	0.30456	30.387	0.293311	30.387	0.193822	30.387	0.245034	30.387	0.206755		0		0		0		0
30.4073	0.152817	30.4073	0.303097	30.4073	0.288826	30.4073	0.186883	30.4073	0.218215	30.4073	0.191926		0		0		0		0
30.4275	0.150191	30.4275	0.300171	30.4275	0.289467	30.4275	0.181479	30.4275	0.199777	30.4275	0.184871		0		0		0		0
30.4478	0.142062	30.4478	0.308583	30.4478	0.284982	30.4478	0.168068	30.4478	0.190961	30.4478	0.181604		0		0		0		0
30.468	0.144563	30.468	0.292855	30.468	0.278575	30.468	0.167334	30.468	0.177924	30.468	0.172589		0		0		0		0
30.4883	0.142812	30.4883	0.289807	30.4883	0.277934	30.4883	0.161062	30.4883	0.171654	30.4883	0.17063		0		0		0		0
30.5086	0.142	30.5086	0.294075	30.5086	0.275756	30.5086	0.163197	30.5086	0.16855	30.5086	0.170238		0		0		0		0
30.5288	0.134997	30.5288	0.291027	30.5288	0.267299	30.5288	0.157926	30.5288	0.158182	30.5288	0.164032		0		0		0		0
30.5491	0.133621	30.5491	0.305291	30.5491	0.268196	30.5491	0.152522	30.5491	0.156754	30.5491	0.16155		0		0		0		0
30.5694	0.140624	30.5694	0.289198	30.5694	0.264608	30.5694	0.151321	30.5694	0.155947	30.5694	0.160896		0		0		0		0
30.5896	0.133934	30.5896	0.275299	30.5896	0.25692	30.5896	0.151188	30.5896	0.146946	30.5896	0.160243		0		0		0		0
30.6099	0.138686	30.6099	0.299439	30.6099	0.255638	30.6099	0.150721	30.6099	0.151167	30.6099	0.154952		0		0		0		0
30.6302	0.140436	30.6302	0.276884	30.6302	0.250128	30.6302	0.142114	30.6302	0.144524	30.6302	0.157826		0		0		0		0
30.6504	0.134309	30.6504	0.282248	30.6504	0.250641	30.6504	0.140713	30.6504	0.145642	30.6504	0.159198		0		0		0		0
30.6707	0.13087	30.6707	0.280907	30.6707	0.235264	30.6707	0.147118	30.6707	0.144835	30.6707	0.159655		0		0		0		0
30.6909	0.13656	30.6909	0.272251	30.6909	0.234495	30.6909	0.143448	30.6909	0.138378	30.6909	0.15763		0		0		0		0
30.7112	0.127368	30.7112	0.27286	30.7112	0.244746	30.7112	0.143248	30.7112	0.142786	30.7112	0.162268		0		0		0		0
30.7315	0.130057	30.7315	0.280907	30.7315	0.241927	30.7315	0.142848	30.7315	0.141855	30.7315	0.164228		0		0		0		0
30.7517	0.132996	30.7517	0.296025	30.7517	0.238467	30.7517	0.136176	30.7517	0.140427	30.7517	0.15371		0		0		0		0
30.772	0.129432	30.772	0.28871	30.772	0.229241	30.772	0.143448	30.772	0.132295	30.772	0.153188		0		0		0		0
30.7923	0.127806	30.7923	0.280297	30.7923	0.229113	30.7923	0.138177	30.7923	0.135336	30.7923	0.158937		0		0		0		0
30.8125	0.136185	30.8125	0.290783	30.8125	0.217965	30.8125	0.134641	30.8125	0.135212	30.8125	0.163444		0		0		0		0
30.8328	0.128869	30.8328	0.282248	30.8328	0.218862	30.8328	0.131438	30.8328	0.142538	30.8328	0.154494		0		0		0		0
30.8531	0.126993	30.8531	0.277859	30.8531	0.234367	30.8531	0.136042	30.8531	0.134467	30.8531	0.158871		0		0		0		0
30.8733	0.128619	30.8733	0.27664	30.8733	0.221425	30.8733	0.139512	30.8733	0.134902	30.8733	0.156911		0		0		0		0
30.8936	0.132058	30.8936	0.288344	30.8936	0.226807	30.8936	0.137176	30.8936	0.133536	30.8936	0.156977		0		0		0		0
30.9138	0.133683	30.9138	0.285174	30.9138	0.226038	30.9138	0.139111	30.9138	0.136268	30.9138	0.161158		0		0		0		0
30.9341	0.133058	30.9341	0.278469	30.9341	0.221553	30.9341	0.134241	30.9341	0.132729	30.9341	0.158806		0		0		0		0
30.9544	0.135184	30.9544	0.274689	30.9544	0.21899	30.9544	0.139311	30.9544	0.129811	30.9544	0.15051		0		0		0		0
30.9746	0.13137	30.9746	0.27286	30.9746	0.22245	30.9746	0.136509	30.9746	0.133536	30.9746	0.146329		0		0		0		0
30.9949	0.134496	30.9949	0.27286	30.9949	0.213096	30.9949	0.134908	30.9949	0.132915	30.9949	0.155017		0		0		0		0
31.0152	0.127618	31.0152	0.268471	31.0152	0.2204	31.0152	0.137176	31.0152	0.137137	31.0152	0.151293		0		0		0		0
31.0354	0.134371	31.0354	0.277128	31.0354	0.2245	31.0354	0.143381	31.0354	0.133412	31.0354	0.14659		0		0		0		0
31.0557	0.138998	31.0557	0.272129	31.0557	0.230267	31.0557	0.140512	31.0557	0.138441	31.0557	0.148027		0		0		0		0
31.076	0.135434	31.076	0.280541	31.076	0.226807	31.076	0.140379	31.076	0.136206	31.076	0.146329		0		0		0		0
31.0962	0.138561	31.0962	0.280419	31.0962	0.234239	31.0962	0.14138	31.0962	0.137882	31.0962	0.143062		0		0		0		0
31.1165	0.137935	31.1165	0.291027	31.1165	0.224628	31.1165	0.142047	31.1165	0.136826	31.1165	0.14966		0		0		0		0
31.1367	0.138561	31.1367	0.277493	31.1367	0.223731	31.1367	0.148185	31.1367	0.134592	31.1367	0.145741		0		0		0		0
31.157	0.145126	31.157	0.281395	31.157	0.236674	31.157	0.141513	31.157	0.132543	31.157	0.148158		0		0		0		0
31.1773	0.142437	31.1773	0.279688	31.1773	0.229626	31.1773	0.147785	31.1773	0.141793	31.1773	0.141037		0		0		0		0
31.1975	0.151441	31.1975	0.286394	31.1975	0.239493	31.1975	0.142114	31.1975	0.136392	31.1975	0.148093		0		0		0		0
31.2178	0.152942	31.2178	0.295538	31.2178	0.243209	31.2178	0.157326	31.2178	0.139123	31.2178	0.145022		0		0		0		0
31.2381	0.168011	31.2381	0.297732	31.2381	0.249103	31.2381	0.158393	31.2381	0.145642	31.2381	0.141103		0		0		0		0
31.2583	0.199275	31.2583	0.306876	31.2583	0.263198	31.2583	0.165266	31.2583	0.142414	31.2583	0.141364		0		0		0		0
31.2786	0.233477	31.2786	0.317971	31.2786	0.278575	31.2786	0.166066	31.2786	0.142103	31.2786	0.147831		0		0		0		0
31.2989	0.258301	31.2989	0.331505	31.2989	0.275628	31.2989	0.182546	31.2989	0.140924	31.2989	0.146655		0		0		0		0
31.3191	0.302382	31.3191	0.34455	31.3191	0.305484	31.3191	0.194289	31.3191	0.147629	31.3191	0.154168		0		0		0		0
31.3394	0.325267	31.3394	0.377713	31.3394	0.32509	31.3394	0.216773	31.3394	0.154644	31.3394	0.159198		0		0		0		0
31.3596	0.357156	31.3596	0.383565	31.3596	0.374167	31.3596	0.223245	31.3596	0.153092	31.3596	0.164554		0		0		0		0
31.3799	0.406991	31.3799	0.413192	31.3799	0.391338	31.3799	0.247398	31.3799	0.156941	31.3799	0.168082		0		0		0		0
31.4002	0.46214	31.4002	0.456596	31.4002	0.441568	31.4002	0.27115	31.4002	0.170102	31.4002	0.187092		0		0		0		0
31.4204	0.576002	31.4204	0.501707	31.4204	0.504741	31.4204	0.29984	31.4204	0.176372	31.4204	0.197086		0		0		0		0
31.4407	0.671044	31.4407	0.528652	31.4407	0.534085	31.4407	0.343942	31.4407	0.194003	31.4407	0.218056		0		0		0		0
31.461	0.704433	31.461	0.570349	31.461	0.587775	31.461	0.381438	31.461	0.217904	31.461	0.251568		0		0		0		0
31.4812	0.634277	31.4812	0.590832	31.4812	0.587775	31.4812	0.422138	31.4812	0.252173	31.4812	0.289522		0		0		0		0
31.5015	0.602639	31.5015	0.582419	31.5015	0.599692	31.5015	0.492127	31.5015	0.301962	31.5015	0.366279		0		0		0		0
31.5218	0.552242	31.5218	0.538527	31.5218	0.622758	31.5218	0.568321	31.5218	0.372858	31.5218	0.451071		0		0		0		0
31.542	0.454636	31.542	0.52414	31.542	0.611097	31.542	0.630438	31.542	0.45735	31.542	0.564084		0		0		0		0
31.5623	0.367411	31.5623	0.472568	31.5623	0.554587	31.5623	0.654257	31.5623	0.550782	31.5623	0.65665		0		0		0		0
31.5826	0.301632	31.5826	0.419044	31.5826	0.47655	31.5826	0.59134	31.5826	0.631984	31.5826	0.662333		0		0		0		0
31.6028	0.244419	31.6028	0.380395	31.6028	0.435418	31.6028	0.513811	31.6028	0.676186	31.6028	0.582571		0		0		0		0
31.6231	0.198524	31.6231	0.34455	31.6231	0.36917	31.6231	0.44549	31.6231	0.647753	31.6231	0.490267		0		0		0		0
31.6433	0.161133	31.6433	0.315777	31.6433	0.330472	31.6433	0.384908	31.6433	0.554073	31.6433	0.427032		0		0		0		0
31.6636	0.151879	31.6636	0.289929	31.6636	0.300615	31.6636	0.328263	31.6636	0.475043	31.6636	0.392801		0		0		0		0
31.6839	0.134434	31.6839	0.282614	31.6839	0.264864	31.6839	0.254404	31.6839	0.416377	31.6839	0.313496		0		0		0		0
31.7041	0.141624	31.7041	0.279932	31.7041	0.236289	31.7041	0.209301	31.7041	0.348895	31.7041	0.22498		0		0		0		0
31.7244	0.13237	31.7244	0.259327	31.7244	0.219375	31.7244	0.177275	31.7244	0.272225	31.7244	0.18768		0		0		0		0
31.7447	0.13806	31.7447	0.258108	31.7447	0.212199	31.7447	0.164131	31.7447	0.221629	31.7447	0.165077		0		0		0		0
31.7649	0.128494	31.7649	0.253475	31.7649	0.207714	31.7649	0.154724	31.7649	0.180407	31.7649	0.157499		0		0		0		0
31.7852	0.129494	31.7852	0.265423	31.7852	0.208867	31.7852	0.147118	31.7852	0.165322	31.7852	0.153319		0		0		0		0
31.8055	0.125367	31.8055	0.25506	31.8055	0.201051	31.8055	0.147518	31.8055	0.149429	31.8055	0.142017		0		0		0		0
31.8257	0.123304	31.8257	0.257254	31.8257	0.193362	31.8257	0.139912	31.8257	0.140365	31.8257	0.140253		0		0		0		0
31.846	0.118614	31.846	0.237259	31.846	0.205664	31.846	0.134307	31.846	0.142476	31.846	0.134113		0		0		0		0
31.8662	0.116676	31.8662	0.244453	31.8662	0.194516	31.8662	0.137176	31.8662	0.135771	31.8662	0.136661		0		0		0		0
31.8865	0.11505	31.8865	0.250305	31.8865	0.19695	31.8865	0.12957	31.8865	0.133722	31.8865	0.135419		0		0		0		0
31.9068	0.113862	31.9068	0.2386	31.9068	0.189774	31.9068	0.131839	31.9068	0.134529	31.9068	0.128038		0		0		0		0
31.927	0.111924	31.927	0.252987	31.927	0.195028	31.927	0.130438	31.927	0.131301	31.927	0.130455		0		0		0		0
31.9473	0.1133	31.9473	0.238722	31.9473	0.197719	31.9473	0.1247	31.9473	0.130246	31.9473	0.128299		0		0		0		0
31.9676	0.116801	31.9676	0.242624	31.9676	0.19695	31.9676	0.122031	31.9676	0.12739	31.9676	0.12647		0		0		0		0
31.9878	0.114925	31.9878	0.234089	31.9878	0.204126	31.9878	0.122298	31.9878	0.125962	31.9878	0.122093		0		0		0		0
32.0081	0.115863	32.0081	0.243965	32.0081	0.19836	32.0081	0.120697	32.0081	0.120002	32.0081	0.123073		0		0		0		0
32.0284	0.114863	32.0284	0.241892	32.0284	0.212968	32.0284	0.128503	32.0284	0.119258	32.0284	0.122485		0		0		0		0
32.0486	0.119865	32.0486	0.23665	32.0486	0.206817	32.0486	0.119496	32.0486	0.119816	32.0486	0.124575		0		0		0		0
32.0689	0.109548	32.0689	0.237625	32.0689	0.205407	32.0689	0.129971	32.0689	0.115843	32.0689	0.120787		0		0		0		0
32.0891	0.112987	32.0891	0.241648	32.0891	0.209892	32.0891	0.121297	32.0891	0.121492	32.0891	0.123661		0		0		0		0
32.1094	0.1143	32.1094	0.23665	32.1094	0.211046	32.1094	0.111956	32.1094	0.113732	32.1094	0.126731		0		0		0		0
32.1297	0.108735	32.1297	0.238844	32.1297	0.217453	32.1297	0.122565	32.1297	0.115843	32.1297	0.123465		0		0		0		0
32.1499	0.113362	32.1499	0.236162	32.1499	0.223475	32.1499	0.119095	32.1499	0.114415	32.1499	0.124183		0		0		0		0
32.1702	0.110048	32.1702	0.23604	32.1702	0.223731	32.1702	0.11249	32.1702	0.113111	32.1702	0.119676		0		0		0		0
32.1905	0.111299	32.1905	0.237259	32.1905	0.234495	32.1905	0.115759	32.1905	0.114788	32.1905	0.117063		0		0		0		0
32.2107	0.107485	32.2107	0.23543	32.2107	0.246797	32.2107	0.116693	32.2107	0.117519	32.2107	0.124771		0		0		0		0
32.231	0.112987	32.231	0.247744	32.231	0.244106	32.231	0.119829	32.231	0.115471	32.231	0.127842		0		0		0		0
32.2513	0.109173	32.2513	0.23604	32.2513	0.238083	32.2513	0.118361	32.2513	0.116402	32.2513	0.1234		0		0		0		0
32.2715	0.108735	32.2715	0.230797	32.2715	0.243593	32.2715	0.116693	32.2715	0.121306	32.2715	0.133002		0		0		0		0
32.2918	0.106859	32.2918	0.231407	32.2918	0.236033	32.2918	0.115025	32.2918	0.115408	32.2918	0.130063		0		0		0		0
32.312	0.105234	32.312	0.247135	32.312	0.235777	32.312	0.110555	32.312	0.125652	32.312	0.127907		0		0		0		0
32.3323	0.107422	32.3323	0.232504	32.3323	0.240774	32.3323	0.113491	32.3323	0.116278	32.3323	0.131696		0		0		0		0
32.3526	0.10886	32.3526	0.238722	32.3526	0.243721	32.3526	0.109621	32.3526	0.119195	32.3526	0.128691		0		0		0		0
32.3728	0.111861	32.3728	0.241161	32.3728	0.227319	32.3728	0.115559	32.3728	0.115781	32.3728	0.13555		0		0		0		0
32.3931	0.110736	32.3931	0.239698	32.3931	0.240261	32.3931	0.113824	32.3931	0.117892	32.3931	0.131369		0		0		0		0
32.4134	0.110361	32.4134	0.237015	32.4134	0.225525	32.4134	0.110355	32.4134	0.118016	32.4134	0.134178		0		0		0		0
32.4336	0.107234	32.4336	0.240185	32.4336	0.224757	32.4336	0.105484	32.4336	0.115595	32.4336	0.12954		0		0		0		0
32.4539	0.111549	32.4539	0.236893	32.4539	0.218606	32.4539	0.113157	32.4539	0.116278	32.4539	0.13764		0		0		0		0
32.4742	0.104546	32.4742	0.229456	32.4742	0.211302	32.4742	0.110355	32.4742	0.115036	32.4742	0.125686		0		0		0		0
32.4944	0.107922	32.4944	0.233358	32.4944	0.219247	32.4944	0.109154	32.4944	0.113981	32.4944	0.121897		0		0		0		0
32.5147	0.111674	32.5147	0.23604	32.5147	0.216556	32.5147	0.109621	32.5147	0.113484	32.5147	0.129867		0		0		0		0
32.5349	0.107422	32.5349	0.231895	32.5349	0.213737	32.5349	0.108487	32.5349	0.10858	32.5349	0.119872		0		0		0		0
32.5552	0.106109	32.5552	0.233114	32.5552	0.217453	32.5552	0.111022	32.5552	0.107462	32.5552	0.117782		0		0		0		0
32.5755	0.108985	32.5755	0.227993	32.5755	0.213352	32.5755	0.110088	32.5755	0.112242	32.5755	0.120525		0		0		0		0
32.5957	0.106484	32.5957	0.240429	32.5957	0.219631	32.5957	0.110021	32.5957	0.112925	32.5957	0.118369		0		0		0		0
32.616	0.104983	32.616	0.227384	32.616	0.214762	32.616	0.110689	32.616	0.108021	32.616	0.119219		0		0		0		0
32.6363	0.106922	32.6363	0.231651	32.6363	0.22245	32.6363	0.115826	32.6363	0.11069	32.6363	0.127188		0		0		0		0
32.6565	0.104171	32.6565	0.226164	32.6565	0.219375	32.6565	0.112557	32.6565	0.110877	32.6565	0.120395		0		0		0		0
32.6768	0.106922	32.6768	0.219946	32.6768	0.227576	32.6768	0.110889	32.6768	0.109635	32.6768	0.11739		0		0		0		0
32.6971	0.10392	32.6971	0.226408	32.6971	0.217453	32.6971	0.109287	32.6971	0.109635	32.6971	0.121374		0		0		0		0
32.7173	0.107797	32.7173	0.232139	32.7173	0.219503	32.7173	0.107219	32.7173	0.109511	32.7173	0.112686		0		0		0		0
32.7376	0.106734	32.7376	0.22653	32.7376	0.236289	32.7376	0.107619	32.7376	0.110504	32.7376	0.119219		0		0		0		0
32.7578	0.106797	32.7578	0.236528	32.7578	0.23693	32.7578	0.109488	32.7578	0.106965	32.7578	0.114254		0		0		0		0
32.7781	0.10367	32.7781	0.219459	32.7781	0.225141	32.7781	0.111289	32.7781	0.110256	32.7781	0.113993		0		0		0		0
32.7984	0.106171	32.7984	0.220312	32.7984	0.238852	32.7984	0.103349	32.7984	0.106965	32.7984	0.115169		0		0		0		0
32.8186	0.104296	32.8186	0.223482	32.8186	0.23001	32.8186	0.114291	32.8186	0.101999	32.8186	0.114646		0		0		0		0
32.8389	0.103608	32.8389	0.22653	32.8389	0.236161	32.8389	0.103683	32.8389	0.110939	32.8389	0.116344		0		0		0		0
32.8592	0.106109	32.8592	0.216898	32.8592	0.235905	32.8592	0.110422	32.8592	0.108207	32.8592	0.112947		0		0		0		0
32.8794	0.100982	32.8794	0.215923	32.8794	0.237058	32.8794	0.108353	32.8794	0.108642	32.8794	0.118304		0		0		0		0
32.8997	0.103795	32.8997	0.222872	32.8997	0.226038	32.8997	0.107686	32.8997	0.107338	32.8997	0.117978		0		0		0		0
32.92	0.102107	32.92	0.208486	32.92	0.232573	32.92	0.102682	32.92	0.111125	32.92	0.111968		0		0		0		0
32.9402	0.103045	32.9402	0.220556	32.9402	0.232317	32.9402	0.10862	32.9402	0.108518	32.9402	0.115495		0		0		0		0
32.9605	0.108297	32.9605	0.219093	32.9605	0.233086	32.9605	0.107219	32.9605	0.108828	32.9605	0.110334		0		0		0		0
32.9807	0.111674	32.9807	0.213606	32.9807	0.23347	32.9807	0.102615	32.9807	0.109759	32.9807	0.109812		0		0		0		0
33.001	0.102545	33.001	0.218605	33.001	0.226935	33.001	0.103016	33.001	0.108331	33.001	0.111576		0		0		0		0
33.0213	0.101857	33.0213	0.21763	33.0213	0.228601	33.0213	0.108287	33.0213	0.101068	33.0213	0.116671		0		0		0		0
33.0415	0.106484	33.0415	0.20873	33.0415	0.227832	33.0415	0.107353	33.0415	0.104544	33.0415	0.114711		0		0		0		0
33.0618	0.106422	33.0618	0.216533	33.0618	0.221553	33.0618	0.105484	33.0618	0.102806	33.0618	0.11641		0		0		0		0
33.0821	0.104671	33.0821	0.218849	33.0821	0.213608	33.0821	0.104817	33.0821	0.10591	33.0821	0.114973		0		0		0		0
33.1023	0.104608	33.1023	0.215923	33.1023	0.212455	33.1023	0.100547	33.1023	0.106965	33.1023	0.11236		0		0		0		0
33.1226	0.101857	33.1226	0.210558	33.1226	0.204382	33.1226	0.108687	33.1226	0.105289	33.1226	0.113209		0		0		0		0
33.1429	0.101357	33.1429	0.2208	33.1429	0.207714	33.1429	0.0993461	33.1429	0.101564	33.1429	0.11249		0		0		0		0
33.1631	0.0984181	33.1631	0.221287	33.1631	0.20182	33.1631	0.106018	33.1631	0.101502	33.1631	0.11347		0		0		0		0
33.1834	0.0951041	33.1834	0.210436	33.1834	0.201051	33.1834	0.101148	33.1834	0.103241	33.1834	0.108309		0		0		0		0
33.2036	0.093791	33.2036	0.204584	33.2036	0.206176	33.2036	0.101882	33.2036	0.105848	33.2036	0.112556		0		0		0		0
33.2239	0.0957294	33.2239	0.216776	33.2239	0.186571	33.2239	0.107419	33.2239	0.105103	33.2239	0.110596		0		0		0		0
33.2442	0.0970425	33.2442	0.206169	33.2442	0.185546	33.2442	0.102749	33.2442	0.0997641	33.2442	0.110334		0		0		0		0
33.2644	0.0952292	33.2644	0.212387	33.2644	0.181061	33.2644	0.104951	33.2644	0.0983983	33.2644	0.108701		0		0		0		0
33.2847	0.0961671	33.2847	0.206901	33.2847	0.173757	33.2847	0.100614	33.2847	0.103303	33.2847	0.105174		0		0		0		0
33.305	0.0956043	33.305	0.211656	33.305	0.180036	33.305	0.103683	33.305	0.105289	33.305	0.110792		0		0		0		0
33.3252	0.0976052	33.3252	0.205682	33.3252	0.181574	33.3252	0.101481	33.3252	0.0985846	33.3252	0.109355		0		0		0		0
33.3455	0.0966048	33.3455	0.209705	33.3455	0.172219	33.3455	0.100881	33.3455	0.0991433	33.3455	0.112882		0		0		0		0
33.3658	0.0979178	33.3658	0.212753	33.3658	0.169016	33.3658	0.100947	33.3658	0.100323	33.3658	0.103606		0		0		0		0
33.386	0.0976052	33.386	0.214094	33.386	0.175423	33.386	0.0993461	33.386	0.0992674	33.386	0.103998		0		0		0		0
33.4063	0.0917276	33.4063	0.207754	33.4063	0.180548	33.4063	0.0974113	33.4063	0.100261	33.4063	0.107003		0		0		0		0
33.4265	0.099481	33.4265	0.204097	33.4265	0.162096	33.4265	0.101681	33.4265	0.0970946	33.4265	0.0974001		0		0		0		0
33.4468	0.0931658	33.4468	0.20117	33.4468	0.178626	33.4468	0.102015	33.4468	0.102744	33.4468	0.101842		0		0		0		0
33.4671	0.0997311	33.4671	0.200439	33.4671	0.165556	33.4671	0.0972111	33.4671	0.0962255	33.4671	0.103149		0		0		0		0
33.4873	0.0979804	33.4873	0.209705	33.4873	0.161968	33.4873	0.100747	33.4873	0.0929352	33.4873	0.0991638		0		0		0		0
33.5076	0.099356	33.5076	0.194587	33.5076	0.163378	33.5076	0.104484	33.5076	0.093556	33.5076	0.10439		0		0		0		0
33.5279	0.0925405	33.5279	0.200317	33.5279	0.162353	33.5279	0.102949	33.5279	0.0946735	33.5279	0.102691		0		0		0		0
33.5481	0.100294	33.5481	0.204097	33.5481	0.157227	33.5481	0.101681	33.5481	0.102185	33.5481	0.103279		0		0		0		0
33.5684	0.093791	33.5684	0.20751	33.5684	0.160943	33.5684	0.102415	33.5684	0.0993295	33.5684	0.0986412		0		0		0		0
33.5887	0.0967298	33.5887	0.207388	33.5887	0.162737	33.5887	0.101214	33.5887	0.101751	33.5887	0.102038		0		0		0		0
33.6089	0.0942287	33.6089	0.198366	33.6089	0.151461	33.6089	0.0957433	33.6089	0.0982121	33.6089	0.101646		0		0		0		0
33.6292	0.0965422	33.6292	0.20239	33.6292	0.158893	33.6292	0.100747	33.6292	0.0931835	33.6292	0.100928		0		0		0		0
33.6494	0.0977928	33.6494	0.20495	33.6494	0.159918	33.6494	0.0988124	33.6494	0.09815	33.6494	0.101385		0		0		0		0
33.6697	0.089164	33.6697	0.2119	33.6697	0.155946	33.6697	0.0990793	33.6697	0.0967842	33.6697	0.0957669		0		0		0		0
33.69	0.0947289	33.69	0.203487	33.69	0.156971	33.69	0.101414	33.69	0.0907624	33.69	0.101516		0		0		0		0
33.7102	0.0934159	33.7102	0.192392	33.7102	0.163634	33.7102	0.0994796	33.7102	0.102123	33.7102	0.0998171		0		0		0		0
33.7305	0.0974176	33.7305	0.196781	33.7305	0.151076	33.7305	0.100013	33.7305	0.0974671	33.7305	0.106284		0		0		0		0
33.7508	0.098293	33.7508	0.19922	33.7508	0.153895	33.7508	0.0954764	33.7508	0.0957288	33.7508	0.0955709		0		0		0		0
33.771	0.0934159	33.771	0.204706	33.771	0.149667	33.771	0.100147	33.771	0.0982121	33.771	0.0997518		0		0		0		0
33.7913	0.0946664	33.7913	0.193246	33.7913	0.155689	33.7913	0.0970109	33.7913	0.094301	33.7913	0.0965508		0		0		0		0
33.8116	0.0966673	33.8116	0.19288	33.8116	0.152614	33.8116	0.0996797	33.8116	0.0974671	33.8116	0.101907		0		0		0		0
33.8318	0.0966048	33.8318	0.189466	33.8318	0.153639	33.8318	0.099146	33.8318	0.0928731	33.8318	0.0969428		0		0		0		0
33.8521	0.0957919	33.8521	0.206291	33.8521	0.157099	33.8521	0.102282	33.8521	0.0948597	33.8521	0.100274		0		0		0		0
33.8723	0.0939786	33.8723	0.190685	33.8723	0.154408	33.8723	0.0976114	33.8723	0.0931835	33.8723	0.0962895		0		0		0		0
33.8926	0.09723	33.8926	0.200439	33.8926	0.15838	33.8926	0.100681	33.8926	0.0973429	33.8926	0.0994905		0		0		0		0
33.9129	0.0887888	33.9129	0.198976	33.9129	0.154024	33.9129	0.0986789	33.9129	0.0955426	33.9129	0.101058		0		0		0		0
33.9331	0.0896017	33.9331	0.210802	33.9331	0.159277	33.9331	0.0969442	33.9331	0.0972188	33.9331	0.0968774		0		0		0		0
33.9534	0.0938536	33.9534	0.200195	33.9534	0.156586	33.9534	0.0992794	33.9534	0.0956047	33.9534	0.0974654		0		0		0		0
33.9737	0.0939161	33.9737	0.195196	33.9737	0.155818	33.9737	0.0926741	33.9737	0.095853	33.9737	0.0940685		0		0		0		0
33.9939	0.0981679	33.9939	0.20117	33.9939	0.159149	33.9939	0.0954764	33.9939	0.0926248	33.9939	0.0968121		0		0		0		0
34.0142	0.0931032	34.0142	0.202512	34.0142	0.154664	34.0142	0.0936082	34.0142	0.0951701	34.0142	0.10243		0		0		0		0
34.0345	0.0955418	34.0345	0.20117	34.0345	0.160046	34.0345	0.0937417	34.0345	0.0914452	34.0345	0.0955709		0		0		0		0
34.0547	0.0943538	34.0547	0.197025	34.0547	0.155305	34.0547	0.0922738	34.0547	0.0928731	34.0547	0.0966815		0		0		0		0
34.075	0.0897893	34.075	0.189222	34.075	0.156202	34.075	0.0930745	34.075	0.0913832	34.075	0.0949177		0		0		0		0
34.0952	0.0943538	34.0952	0.201292	34.0952	0.154921	34.0952	0.0966773	34.0952	0.0993916	34.0952	0.0980533		0		0		0		0
34.1155	0.0936035	34.1155	0.195684	34.1155	0.165044	34.1155	0.0962103	34.1155	0.096598	34.1155	0.0972041		0		0		0		0
34.1358	0.0928531	34.1358	0.194343	34.1358	0.160559	34.1358	0.0918735	34.1358	0.0976533	34.1358	0.0991638		0		0		0		0
34.156	0.0896017	34.156	0.199098	34.156	0.166197	34.156	0.0985455	34.156	0.092004	34.156	0.0952443		0		0		0		0
34.1763	0.0932283	34.1763	0.19288	34.1763	0.153895	34.1763	0.0926741	34.1763	0.100074	34.1763	0.0931539		0		0		0		0
34.1966	0.0952917	34.1966	0.190198	34.1966	0.165044	34.1966	0.0954764	34.1966	0.0961634	34.1966	0.0936112		0		0		0		0
34.2168	0.0922904	34.2168	0.190929	34.2168	0.162993	34.2168	0.0961436	34.2168	0.0955426	34.2168	0.0964202		0		0		0		0
34.2371	0.0911024	34.2371	0.198854	34.2371	0.166453	34.2371	0.0948759	34.2371	0.091259	34.2371	0.0913901		0		0		0		0
34.2574	0.0916026	34.2574	0.194099	34.2574	0.1694	34.2574	0.0916733	34.2574	0.0915073	34.2574	0.0967468		0		0		0		0
34.2776	0.0941037	34.2776	0.1891	34.2776	0.162737	34.2776	0.0967441	34.2776	0.0929352	34.2776	0.0934152		0		0		0		0
34.2979	0.0850372	34.2979	0.192636	34.2979	0.168247	34.2979	0.0938084	34.2979	0.0891482	34.2979	0.092762		0		0		0		0
34.3181	0.0944788	34.3181	0.201049	34.3181	0.178114	34.3181	0.0923405	34.3181	0.0857959	34.3181	0.0985759		0		0		0		0
34.3384	0.0881636	34.3384	0.181907	34.3384	0.162481	34.3384	0.0920737	34.3384	0.0980879	34.3384	0.0919781		0		0		0		0
34.3587	0.0926655	34.3587	0.190929	34.3587	0.16325	34.3587	0.0935415	34.3587	0.0944251	34.3587	0.0943951		0		0		0		0
34.3789	0.0889139	34.3789	0.194343	34.3789	0.16735	34.3789	0.0970109	34.3789	0.0905761	34.3789	0.0956363		0		0		0		0
34.3992	0.091415	34.3992	0.193002	34.3992	0.161968	34.3992	0.0878036	34.3992	0.0962255	34.3992	0.0948524		0		0		0		0
34.4195	0.0879135	34.4195	0.198732	34.4195	0.166069	34.4195	0.0934081	34.4195	0.0936181	34.4195	0.094983		0		0		0		0
34.4397	0.0908522	34.4397	0.19922	34.4397	0.165172	34.4397	0.0913397	34.4397	0.0928731	34.4397	0.0928273		0		0		0		0
34.46	0.0889764	34.46	0.186174	34.46	0.163121	34.46	0.0903389	34.46	0.0956047	34.46	0.0929579		0		0		0		0
34.4803	0.0899769	34.4803	0.195074	34.4803	0.163506	34.4803	0.0918068	34.4803	0.0913832	34.4803	0.0966161		0		0		0		0
34.5005	0.0897893	34.5005	0.183736	34.5005	0.156458	34.5005	0.0954764	34.5005	0.0900174	34.5005	0.100993		0		0		0		0
34.5208	0.089039	34.5208	0.193002	34.5208	0.161199	34.5208	0.0899386	34.5208	0.0916315	34.5208	0.0984453		0		0		0		0
34.541	0.0950416	34.541	0.185321	34.541	0.157996	34.541	0.0943421	34.541	0.0933077	34.541	0.0938072		0		0		0		0
34.5613	0.0893516	34.5613	0.195318	34.5613	0.164531	34.5613	0.0923405	34.5613	0.0951701	34.5613	0.0997518		0		0		0		0
34.5816	0.0880385	34.5816	0.194099	34.5816	0.157483	34.5816	0.094142	34.5816	0.0919419	34.5816	0.101973		0		0		0		0
34.6018	0.0855374	34.6018	0.187028	34.6018	0.156843	34.6018	0.0920069	34.6018	0.091259	34.6018	0.0994251		0		0		0		0
34.6221	0.0897893	34.6221	0.184589	34.6221	0.173116	34.6221	0.0866026	34.6221	0.0902657	34.6221	0.097792		0		0		0		0
34.6424	0.0907272	34.6424	0.19288	34.6424	0.1694	34.6424	0.0936082	34.6424	0.0923765	34.6424	0.0941338		0		0		0		0
34.6626	0.0933533	34.6626	0.191782	34.6626	0.162993	34.6626	0.0936749	34.6626	0.0899553	34.6626	0.102495		0		0		0		0
34.6829	0.0893516	34.6829	0.188247	34.6829	0.173116	34.6829	0.0901388	34.6829	0.0910728	34.6829	0.102626		0		0		0		0
34.7032	0.0918527	34.7032	0.202634	34.7032	0.166069	34.7032	0.0907393	34.7032	0.0926248	34.7032	0.100928		0		0		0		0
34.7234	0.0887263	34.7234	0.195074	34.7234	0.178114	34.7234	0.094609	34.7234	0.088962	34.7234	0.103541		0		0		0		0
34.7437	0.0932283	34.7437	0.18971	34.7437	0.181061	34.7437	0.092941	34.7437	0.0885895	34.7437	0.101254		0		0		0		0
34.7639	0.0922278	34.7639	0.193489	34.7639	0.191825	34.7639	0.0952095	34.7639	0.0884654	34.7639	0.10132		0		0		0		0
34.7842	0.0930407	34.7842	0.197147	34.7842	0.190031	34.7842	0.09581	34.7842	0.094301	34.7842	0.106154		0		0		0		0
34.8045	0.0909773	34.8045	0.193489	34.8045	0.199257	34.8045	0.0934081	34.8045	0.092811	34.8045	0.104782		0		0		0		0
34.8247	0.0954167	34.8247	0.193367	34.8247	0.197719	34.8247	0.0959434	34.8247	0.094301	34.8247	0.10439		0		0		0		0
34.845	0.0934784	34.845	0.187881	34.845	0.209252	34.845	0.0954097	34.845	0.0946114	34.845	0.110661		0		0		0		0
34.8653	0.0984806	34.8653	0.189222	34.8653	0.219118	34.8653	0.0934081	34.8653	0.0947355	34.8653	0.109681		0		0		0		0
34.8855	0.0959795	34.8855	0.19544	34.8855	0.216299	34.8855	0.0919402	34.8855	0.08741	34.8855	0.111706		0		0		0		0
34.9058	0.0990433	34.9058	0.191417	34.9058	0.214121	34.9058	0.0962103	34.9058	0.0939285	34.9058	0.11151		0		0		0		0
34.9261	0.100607	34.9261	0.193489	34.9261	0.224757	34.9261	0.0968108	34.9261	0.0913832	34.9261	0.110988		0		0		0		0
34.9463	0.0958544	34.9463	0.180078	34.9463	0.223219	34.9463	0.0998132	34.9463	0.0949839	34.9463	0.117324		0		0		0		0
34.9666	0.0954793	34.9666	0.187271	34.9666	0.212455	34.9666	0.0963437	34.9666	0.0993295	34.9666	0.116671		0		0		0		0
34.9868	0.0907272	34.9868	0.184833	34.9868	0.215018	34.9868	0.0948759	34.9868	0.0932456	34.9868	0.120917		0		0		0		0
35.0071	0.0894766	35.0071	0.191417	35.0071	0.202845	35.0071	0.0906058	35.0071	0.0997641	35.0071	0.116279		0		0		0		0
35.0274	0.087976	35.0274	0.183858	35.0274	0.202973	35.0274	0.0933413	35.0274	0.100633	35.0274	0.121636		0		0		0		0
35.0476	0.0894766	35.0476	0.181541	35.0476	0.184521	35.0476	0.0964772	35.0476	0.0993295	35.0476	0.115756		0		0		0		0
35.0679	0.0855999	35.0679	0.178249	35.0679	0.172988	35.0679	0.0951428	35.0679	0.09666	35.0679	0.114842		0		0		0		0
35.0882	0.0880385	35.0882	0.178981	35.0882	0.169657	35.0882	0.0933413	35.0882	0.0990191	35.0882	0.114385		0		0		0		0
35.1084	0.0854124	35.1084	0.175811	35.1084	0.175423	35.1084	0.0909394	35.1084	0.0960392	35.1084	0.109812		0		0		0		0
35.1287	0.0850997	35.1287	0.184223	35.1287	0.167094	35.1287	0.0901388	35.1287	0.0934939	35.1287	0.108636		0		0		0		0
35.149	0.0849747	35.149	0.18337	35.149	0.164659	35.149	0.0928743	35.149	0.0962876	35.149	0.102234		0		0		0		0
35.1692	0.0859751	35.1692	0.182395	35.1692	0.161071	35.1692	0.0970109	35.1692	0.0955426	35.1692	0.0984453		0		0		0		0
35.1895	0.0873507	35.1895	0.178249	35.1895	0.152101	35.1895	0.0934081	35.1895	0.0940526	35.1895	0.102561		0		0		0		0
35.2097	0.0879135	35.2097	0.1802	35.2097	0.14877	35.2097	0.0909394	35.2097	0.0926869	35.2097	0.0960282		0		0		0		0
35.23	0.0853498	35.23	0.183736	35.23	0.137109	35.23	0.0888044	35.23	0.0903278	35.23	0.10145		0		0		0		0
35.2503	0.0825361	35.2503	0.175567	35.2503	0.144926	35.2503	0.0913397	35.2503	0.0898932	35.2503	0.0965508		0		0		0		0
35.2705	0.0871631	35.2705	0.172519	35.2705	0.138134	35.2705	0.0843341	35.2705	0.0903899	35.2705	0.0949177		0		0		0		0
35.2908	0.0857875	35.2908	0.186296	35.2908	0.139288	35.2908	0.0886709	35.2908	0.0892103	35.2908	0.0963548		0		0		0		0
35.3111	0.0877259	35.3111	0.184711	35.3111	0.142107	35.3111	0.0892047	35.3111	0.0896449	35.3111	0.0929579		0		0		0		0
35.3313	0.0855374	35.3313	0.185686	35.3313	0.140825	35.3313	0.0895383	35.3313	0.0890862	35.3313	0.094983		0		0		0		0
35.3516	0.0831614	35.3516	0.180688	35.3516	0.131215	35.3516	0.0892047	35.3516	0.0843059	35.3516	0.0974654		0		0		0		0
35.3719	0.0825986	35.3719	0.184711	35.3719	0.135443	35.3719	0.0884708	35.3719	0.0908865	35.3719	0.0911941		0		0		0		0
35.3921	0.0795348	35.3921	0.182029	35.3921	0.142491	35.3921	0.0852015	35.3921	0.0919419	35.3921	0.0913248		0		0		0		0
35.4124	0.0812856	35.4124	0.178249	35.4124	0.138262	35.4124	0.0884041	35.4124	0.0855476	35.4124	0.0900836		0		0		0		0
35.4326	0.084537	35.4326	0.175811	35.4326	0.13775	35.4326	0.0902055	35.4326	0.082816	35.4326	0.0937418		0		0		0		0
35.4529	0.0847246	35.4529	0.175811	35.4529	0.138903	35.4529	0.0875367	35.4529	0.0872237	35.4529	0.0898223		0		0		0		0
35.4732	0.0812856	35.4732	0.176177	35.4732	0.135443	35.4732	0.0884041	35.4732	0.0847405	35.4732	0.0914554		0		0		0		0
35.4934	0.0823485	35.4934	0.179347	35.4934	0.123398	35.4934	0.0902722	35.4934	0.0868513	35.4934	0.0930233		0		0		0		0
35.5137	0.0874758	35.5137	0.171178	35.5137	0.125064	35.5137	0.0867361	35.5137	0.083561	35.5137	0.0948524		0		0		0		0
35.534	0.0876008	35.534	0.180078	35.534	0.136468	35.534	0.0870029	35.534	0.0842439	35.534	0.0930233		0		0		0		0
35.5542	0.0810355	35.5542	0.174348	35.5542	0.132368	35.5542	0.087937	35.5542	0.0897691	35.5542	0.0944604		0		0		0		0
35.5745	0.0821609	35.5745	0.180444	35.5745	0.128011	35.5745	0.0910729	35.5745	0.085113	35.5745	0.092174		0		0		0		0
35.5948	0.0844119	35.5948	0.173494	35.5948	0.12532	35.5948	0.0864025	35.5948	0.0890241	35.5948	0.0892344		0		0		0		0
35.615	0.0827862	35.615	0.173982	35.615	0.124808	35.615	0.0868695	35.615	0.0864788	35.615	0.0922394		0		0		0		0
35.6353	0.0853498	35.6353	0.172031	35.6353	0.124552	35.6353	0.0861356	35.6353	0.0891482	35.6353	0.0917167		0		0		0		0
35.6555	0.0852248	35.6555	0.167276	35.6555	0.133521	35.6555	0.0845343	35.6555	0.0829402	35.6555	0.0885158		0		0		0		0
35.6758	0.0876008	35.6758	0.173372	35.6758	0.127627	35.6758	0.0888044	35.6758	0.0880929	35.6758	0.0891037		0		0		0		0
35.6961	0.0840993	35.6961	0.176542	35.6961	0.128139	35.6961	0.0860021	35.6961	0.0871617	35.6961	0.0913248		0		0		0		0
35.7163	0.082286	35.7163	0.178127	35.7163	0.119298	35.7163	0.0849346	35.7163	0.0852371	35.7163	0.086556		0		0		0		0
35.7366	0.0841618	35.7366	0.174835	35.7366	0.135187	35.7366	0.0887377	35.7366	0.0888999	35.7366	0.0880585		0		0		0		0
35.7569	0.0815357	35.7569	0.175079	35.7569	0.127883	35.7569	0.0871364	35.7569	0.0847405	35.7569	0.0914554		0		0		0		0
35.7771	0.0864128	35.7771	0.178737	35.7771	0.127114	35.7771	0.0888044	35.7771	0.0892103	35.7771	0.0883198		0		0		0		0
35.7974	0.0822235	35.7974	0.175567	35.7974	0.128011	35.7974	0.0889378	35.7974	0.0803948	35.7974	0.0872093		0		0		0		0
35.8177	0.0838492	35.8177	0.17642	35.8177	0.125705	35.8177	0.0882706	35.8177	0.0834368	35.8177	0.0874706		0		0		0		0
35.8379	0.0830989	35.8379	0.174835	35.8379	0.117248	35.8379	0.0861356	35.8379	0.086665	35.8379	0.089561		0		0		0		0
35.8582	0.0844745	35.8582	0.167764	35.8582	0.122245	35.8582	0.0872698	35.8582	0.0824435	35.8582	0.0831591		0		0		0		0
35.8784	0.0825986	35.8784	0.158864	35.8784	0.13429	35.8784	0.0856685	35.8784	0.0795878	35.8784	0.083943		0		0		0		0
35.8987	0.0855374	35.8987	0.17447	35.8987	0.130062	35.8987	0.0839338	35.8987	0.0819469	35.8987	0.0829632		0		0		0		0
35.919	0.0836616	35.919	0.172763	35.919	0.125064	35.919	0.0890713	35.919	0.083561	35.919	0.0856415		0		0		0		0
35.9392	0.0839117	35.9392	0.169837	35.9392	0.126986	35.9392	0.0836002	35.9392	0.0841197	35.9392	0.0875359		0		0		0		0
35.9595	0.0824111	35.9595	0.173007	35.9595	0.116094	35.9595	0.0870697	35.9595	0.0868513	35.9595	0.0868174		0		0		0		0
35.9798	0.0862252	35.9798	0.174835	35.9798	0.126602	35.9798	0.0836669	35.9798	0.0822573	35.9798	0.0877972		0		0		0		0
36	0.0840993	36	0.177396	36	0.113916	36	0.08747	36	0.0831885	36	0.0812647		0		0		0		0
36.0203	0.0855374	36.0203	0.166423	36.0203	0.122501	36.0203	0.0840673	36.0203	0.0824435	36.0203	0.0864907		0		0		0		0
36.0406	0.083474	36.0406	0.171909	36.0406	0.11571	36.0406	0.089138	36.0406	0.0825056	36.0406	0.0821139		0		0		0		0
36.0608	0.0847246	36.0608	0.172519	36.0608	0.11981	36.0608	0.0846677	36.0608	0.0900174	36.0608	0.081134		0		0		0		0
36.0811	0.0824111	36.0811	0.174348	36.0811	0.123783	36.0811	0.0856018	36.0811	0.0849267	36.0811	0.0861641		0		0		0		0
36.1014	0.0800975	36.1014	0.166057	36.1014	0.121092	36.1014	0.0828663	36.1014	0.0821952	36.1014	0.0834858		0		0		0		0
36.1216	0.0868505	36.1216	0.17069	36.1216	0.124552	36.1216	0.0847345	36.1216	0.0850509	36.1216	0.0876666		0		0		0		0
36.1419	0.0783468	36.1419	0.168617	36.1419	0.123911	36.1419	0.0908727	36.1419	0.0840576	36.1419	0.0811994		0		0		0		0
36.1621	0.0774714	36.1621	0.162399	36.1621	0.124936	36.1621	0.0868695	36.1621	0.0841197	36.1621	0.0858375		0		0		0		0
36.1824	0.0830363	36.1824	0.159595	36.1824	0.117376	36.1824	0.0844676	36.1824	0.0862304	36.1824	0.0872093		0		0		0		0
36.2027	0.0814731	36.2027	0.167032	36.2027	0.117504	36.2027	0.0854684	36.2027	0.0810777	36.2027	0.0824406		0		0		0		0
36.2229	0.0824111	36.2229	0.175689	36.2229	0.121989	36.2229	0.0827996	36.2229	0.0861684	36.2229	0.0842043		0		0		0		0
36.2432	0.0802226	36.2432	0.175689	36.2432	0.121732	36.2432	0.0839338	36.2432	0.0841197	36.2432	0.0807421		0		0		0		0
36.2635	0.0785969	36.2635	0.163741	36.2635	0.132368	36.2635	0.0832666	36.2635	0.0813881	36.2635	0.0846616		0		0		0		0
36.2837	0.0787845	36.2837	0.177883	36.2837	0.123911	36.2837	0.0856685	36.2837	0.0837472	36.2837	0.0821139		0		0		0		0
36.304	0.0844745	36.304	0.17386	36.304	0.122501	36.304	0.0888711	36.304	0.084368	36.304	0.0811994		0		0		0		0
36.3243	0.0793472	36.3243	0.162277	36.3243	0.121861	36.3243	0.0834668	36.3243	0.0828781	36.3243	0.0838124		0		0		0		0
36.3445	0.0834115	36.3445	0.167642	36.3445	0.122373	36.3445	0.0838004	36.3445	0.0838714	36.3445	0.0848576		0		0		0		0
36.3648	0.0847246	36.3648	0.160936	36.3648	0.124039	36.3648	0.0878036	36.3648	0.0854234	36.3648	0.0844003		0		0		0		0
36.385	0.0866629	36.385	0.167276	36.385	0.126345	36.385	0.0837337	36.385	0.0833126	36.385	0.0827019		0		0		0		0
36.4053	0.0817233	36.4053	0.172763	36.4053	0.123398	36.4053	0.0831999	36.4053	0.0836851	36.4053	0.08734		0		0		0		0
36.4256	0.0881636	36.4256	0.169227	36.4256	0.122117	36.4256	0.0892714	36.4256	0.0810156	36.4256	0.0876013		0		0		0		0
36.4458	0.0893516	36.4458	0.178249	36.4458	0.127883	36.4458	0.0866026	36.4458	0.0836851	36.4458	0.0838124		0		0		0		0
36.4661	0.0852248	36.4661	0.162521	36.4661	0.124295	36.4661	0.0966106	36.4661	0.0818227	36.4661	0.0822446		0		0		0		0
36.4864	0.0922904	36.4864	0.169349	36.4864	0.123526	36.4864	0.0880705	36.4864	0.0865408	36.4864	0.0850536		0		0		0		0
36.5066	0.0896017	36.5066	0.165691	36.5066	0.123783	36.5066	0.0864692	36.5066	0.0806432	36.5066	0.086556		0		0		0		0
36.5269	0.0870381	36.5269	0.174957	36.5269	0.125705	36.5269	0.090806	36.5269	0.0831264	36.5269	0.0826365		0		0		0		0
36.5472	0.0866629	36.5472	0.169715	36.5472	0.118273	36.5472	0.092941	36.5472	0.0826918	36.5472	0.0859681		0		0		0		0
36.5674	0.0869756	36.5674	0.165813	36.5674	0.122629	36.5674	0.0920737	36.5674	0.0878445	36.5674	0.0882545		0		0		0		0
36.5877	0.0825986	36.5877	0.166911	36.5877	0.124167	36.5877	0.092941	36.5877	0.0909486	36.5877	0.0925007		0		0		0		0
36.6079	0.0864128	36.6079	0.1713	36.6079	0.125705	36.6079	0.0930745	36.6079	0.0887758	36.6079	0.0880585		0		0		0		0
36.6282	0.0820984	36.6282	0.175933	36.6282	0.122629	36.6282	0.0902055	36.6282	0.0908865	36.6282	0.0889731		0		0		0		0
36.6485	0.0782217	36.6485	0.164594	36.6485	0.115838	36.6485	0.0898719	36.6485	0.088155	36.6485	0.0857068		0		0		0		0
36.6687	0.0805352	36.6687	0.158864	36.6687	0.124552	36.6687	0.0906058	36.6687	0.0879066	36.6687	0.0828978		0		0		0		0
36.689	0.0820359	36.689	0.160936	36.689	0.114172	36.689	0.0834668	36.689	0.0865408	36.689	0.0844003		0		0		0		0
36.7093	0.0819108	36.7093	0.168252	36.7093	0.129165	36.7093	0.0864692	36.7093	0.0853613	36.7093	0.0859681		0		0		0		0
36.7295	0.0820359	36.7295	0.158864	36.7295	0.12532	36.7295	0.0857353	36.7295	0.0836851	36.7295	0.0836164		0		0		0		0
36.7498	0.0796599	36.7498	0.169837	36.7498	0.114813	36.7498	0.0850013	36.7498	0.0794015	36.7498	0.0881892		0		0		0		0
36.7701	0.0771588	36.7701	0.172153	36.7701	0.120451	36.7701	0.0883373	36.7701	0.0892103	36.7701	0.0825712		0		0		0		0
36.7903	0.0845995	36.7903	0.16496	36.7903	0.121989	36.7903	0.0876034	36.7903	0.0809536	36.7903	0.0860988		0		0		0		0
36.8106	0.0794723	36.8106	0.163619	36.8106	0.123911	36.8106	0.0821991	36.8106	0.0823814	36.8106	0.0838124		0		0		0		0
36.8308	0.0794723	36.8308	0.158864	36.8308	0.118016	36.8308	0.0855351	36.8308	0.0807052	36.8308	0.081134		0		0		0		0
36.8511	0.077784	36.8511	0.160693	36.8511	0.12327	36.8511	0.0813317	36.8511	0.0834989	36.8511	0.0844656		0		0		0		0
36.8714	0.0790346	36.8714	0.170934	36.8714	0.121476	36.8714	0.0804644	36.8714	0.0788428	36.8714	0.0845963		0		0		0		0
36.8916	0.077659	36.8916	0.153133	36.8916	0.123526	36.8916	0.0892714	36.8916	0.0818848	36.8916	0.0829632		0		0		0		0
36.9119	0.0778466	36.9119	0.15545	36.9119	0.116351	36.9119	0.0823993	36.9119	0.081264	36.9119	0.0794356		0		0		0		0
36.9322	0.0795973	36.9322	0.160936	36.9322	0.122373	36.9322	0.0848012	36.9322	0.0831264	36.9322	0.0776718		0		0		0		0
36.9524	0.0784718	36.9524	0.165691	36.9524	0.118785	36.9524	0.082933	36.9524	0.0793395	36.9524	0.0778678		0		0		0		0
36.9727	0.0815982	36.9727	0.171056	36.9727	0.118913	36.9727	0.0809314	36.9727	0.0788428	36.9727	0.0800235		0		0		0		0
36.993	0.081223	36.993	0.167886	36.993	0.119426	36.993	0.0810649	36.993	0.0794015	36.993	0.0860988		0		0		0		0
37.0132	0.078847	37.0132	0.169959	37.0132	0.1143	37.0132	0.0830665	37.0132	0.0795257	37.0132	0.0848576		0		0		0		0
37.0335	0.0795973	37.0335	0.162156	37.0335	0.121604	37.0335	0.0838671	37.0335	0.0818227	37.0335	0.0830938		0		0		0		0
37.0537	0.0791596	37.0537	0.165082	37.0537	0.114044	37.0537	0.0844676	37.0537	0.0846163	37.0537	0.0785864		0		0		0		0
37.074	0.0800975	37.074	0.160449	37.074	0.122501	37.074	0.0830665	37.074	0.0772908	37.074	0.0868827		0		0		0		0
37.0943	0.0820984	37.0943	0.156425	37.0943	0.127242	37.0943	0.0855351	37.0943	0.0838093	37.0943	0.0845963		0		0		0		0
37.1145	0.0817858	37.1145	0.160083	37.1145	0.122886	37.1145	0.0803977	37.1145	0.0832506	37.1145	0.084335		0		0		0		0
37.1348	0.0792847	37.1348	0.160936	37.1348	0.115069	37.1348	0.0796637	37.1348	0.0787807	37.1348	0.0803501		0		0		0		0
37.1551	0.07991	37.1551	0.159839	37.1551	0.116863	37.1551	0.0836002	37.1551	0.0771666	37.1551	0.0807421		0		0		0		0
37.1753	0.0814106	37.1753	0.161546	37.1753	0.120451	37.1753	0.0810649	37.1753	0.082816	37.1753	0.0825059		0		0		0		0
37.1956	0.0748452	37.1956	0.158376	37.1956	0.11776	37.1956	0.0835335	37.1956	0.0794015	37.1956	0.081526		0		0		0		0
37.2159	0.0787845	37.2159	0.153255	37.2159	0.124552	37.2159	0.0851348	37.2159	0.0854234	37.2159	0.0817873		0		0		0		0
37.2361	0.0812856	37.2361	0.160936	37.2361	0.115197	37.2361	0.0850681	37.2361	0.0804569	37.2361	0.0808074		0		0		0		0
37.2564	0.0795973	37.2564	0.151426	37.2564	0.120451	37.2564	0.0823993	37.2564	0.083623	37.2564	0.0823099		0		0		0		0
37.2766	0.0799725	37.2766	0.162156	37.2766	0.114813	37.2766	0.084601	37.2766	0.0765458	37.2766	0.0837471		0		0		0		0
37.2969	0.0789095	37.2969	0.165569	37.2969	0.116351	37.2969	0.0795303	37.2969	0.0753042	37.2969	0.0800888		0		0		0		0
37.3172	0.0785344	37.3172	0.168374	37.3172	0.117376	37.3172	0.0821324	37.3172	0.0828781	37.3172	0.0840084		0		0		0		0
37.3374	0.0802226	37.3374	0.163862	37.3374	0.122501	37.3374	0.0798639	37.3374	0.0820089	37.3374	0.0797622		0		0		0		0
37.3577	0.0757206	37.3577	0.156791	37.3577	0.121092	37.3577	0.0786629	37.3577	0.078967	37.3577	0.0828325		0		0		0		0
37.378	0.0814731	37.378	0.154718	37.378	0.114557	37.378	0.0850013	37.378	0.0848026	37.378	0.0834204		0		0		0		0
37.3982	0.0785344	37.3982	0.159473	37.3982	0.111353	37.3982	0.0786629	37.3982	0.0821331	37.3982	0.0828978		0		0		0		0
37.4185	0.0802851	37.4185	0.157888	37.4185	0.115582	37.4185	0.0825994	37.4185	0.0819469	37.4185	0.0783904		0		0		0		0
37.4388	0.0787219	37.4388	0.155084	37.4388	0.117888	37.4388	0.0813317	37.4388	0.0807673	37.4388	0.0832898		0		0		0		0
37.459	0.0785969	37.459	0.160814	37.459	0.107893	37.459	0.0797305	37.459	0.0821331	37.459	0.078717		0		0		0		0
37.4793	0.0763459	37.4793	0.156547	37.4793	0.116863	37.4793	0.0819322	37.4793	0.0793395	37.4793	0.0836164		0		0		0		0
37.4995	0.0746577	37.4995	0.159961	37.4995	0.120707	37.4995	0.0799306	37.4995	0.0785945	37.4995	0.0818526		0		0		0		0
37.5198	0.0761583	37.5198	0.158254	37.5198	0.10879	37.5198	0.0829997	37.5198	0.0817606	37.5198	0.0793049		0		0		0		0
37.5401	0.0749703	37.5401	0.157766	37.5401	0.113019	37.5401	0.0838004	37.5401	0.0761733	37.5401	0.0803501		0		0		0		0
37.5603	0.0768461	37.5603	0.161302	37.5603	0.110712	37.5603	0.0814652	37.5603	0.0807052	37.5603	0.0829632		0		0		0		0
37.5806	0.0791596	37.5806	0.156425	37.5806	0.11571	37.5806	0.0849346	37.5806	0.0779116	37.5806	0.0774105		0		0		0		0
37.6009	0.0753455	37.6009	0.153865	37.6009	0.122629	37.6009	0.0777956	37.6009	0.0806432	37.6009	0.083943		0		0		0		0
37.6211	0.0790346	37.6211	0.166789	37.6211	0.113788	37.6211	0.0794636	37.6211	0.0772908	37.6211	0.0801542		0		0		0		0
37.6414	0.075408	37.6414	0.153621	37.6414	0.118145	37.6414	0.0819322	37.6414	0.0828781	37.6414	0.0768879		0		0		0		0
37.6617	0.0736572	37.6617	0.156547	37.6617	0.121476	37.6617	0.0797305	37.6617	0.0815123	37.6617	0.0824406		0		0		0		0
37.6819	0.0782217	37.6819	0.156303	37.6819	0.113532	37.6819	0.0772618	37.6819	0.0784703	37.6819	0.0800888		0		0		0		0
37.7022	0.0787845	37.7022	0.152524	37.7022	0.116222	37.7022	0.0797305	37.7022	0.0781599	37.7022	0.0806768		0		0		0		0
37.7224	0.0794097	37.7224	0.156547	37.7224	0.11225	37.7224	0.0838004	37.7224	0.0761112	37.7224	0.075712		0		0		0		0
37.7427	0.0751579	37.7427	0.153255	37.7427	0.118657	37.7427	0.0818655	37.7427	0.080519	37.7427	0.0803501		0		0		0		0
37.763	0.073157	37.763	0.158254	37.763	0.118401	37.763	0.0779957	37.763	0.0820089	37.763	0.0798929		0		0		0		0
37.7832	0.0749703	37.7832	0.157401	37.7832	0.1143	37.7832	0.0818655	37.7832	0.0784082	37.7832	0.0790436		0		0		0		0
37.8035	0.0797224	37.8035	0.155084	37.8035	0.116991	37.8035	0.0818655	37.8035	0.078222	37.8035	0.0783251		0		0		0		0
37.8238	0.0762834	37.8238	0.153865	37.8238	0.116863	37.8238	0.0818655	37.8238	0.0771666	37.8238	0.0795662		0		0		0		0
37.844	0.0787845	37.844	0.152036	37.844	0.110712	37.844	0.0823325	37.844	0.0790911	37.844	0.0813953		0		0		0		0
37.8643	0.0749078	37.8643	0.15228	37.8643	0.11571	37.8643	0.0785295	37.8643	0.0813881	37.8643	0.0729684		0		0		0		0
37.8846	0.0802851	37.8846	0.163131	37.8846	0.115325	37.8846	0.0825994	37.8846	0.0787807	37.8846	0.0834204		0		0		0		0
37.9048	0.0756581	37.9048	0.164228	37.9048	0.116991	37.9048	0.0803977	37.9048	0.0787807	37.9048	0.0793703		0		0		0		0
37.9251	0.077659	37.9251	0.146793	37.9251	0.11225	37.9251	0.0804644	37.9251	0.0748075	37.9251	0.0783251		0		0		0		0
37.9453	0.0774089	37.9453	0.157766	37.9453	0.115325	37.9453	0.0783961	37.9453	0.0763596	37.9453	0.08133		0		0		0		0
37.9656	0.0762834	37.9656	0.14911	37.9656	0.11776	37.9656	0.0805311	37.9656	0.0758629	37.9656	0.0826365		0		0		0		0
37.9859	0.0764084	37.9859	0.149232	37.9859	0.12327	37.9859	0.0825994	37.9859	0.0776012	37.9859	0.0809381		0		0		0		0
38.0061	0.080035	38.0061	0.157766	38.0061	0.106484	38.0061	0.0814652	38.0061	0.0792774	38.0061	0.0806114		0		0		0		0
38.0264	0.077784	38.0264	0.152036	38.0264	0.113147	38.0264	0.0792634	38.0264	0.0764837	38.0264	0.0808074		0		0		0		0
38.0467	0.0794723	38.0467	0.159108	38.0467	0.109815	38.0467	0.0830665	38.0467	0.0771666	38.0467	0.078717		0		0		0		0
38.0669	0.0778466	38.0669	0.155084	38.0669	0.112763	38.0669	0.0787964	38.0669	0.077477	38.0669	0.0772799		0		0		0		0
38.0872	0.0747827	38.0872	0.156669	38.0872	0.111353	38.0872	0.0818655	38.0872	0.0810777	38.0872	0.0807421		0		0		0		0
38.1075	0.0770337	38.1075	0.157523	38.1075	0.113916	38.1075	0.0818655	38.1075	0.0782841	38.1075	0.0790436		0		0		0		0
38.1277	0.0737823	38.1277	0.156303	38.1277	0.107509	38.1277	0.0785295	38.1277	0.0753042	38.1277	0.0770839		0		0		0		0
38.148	0.07422	38.148	0.148866	38.148	0.105971	38.148	0.0787297	38.148	0.078222	38.148	0.0814607		0		0		0		0
38.1682	0.0762208	38.1682	0.148622	38.1682	0.114044	38.1682	0.075794	38.1682	0.0777254	38.1682	0.0753854		0		0		0		0
38.1885	0.0772838	38.1885	0.155328	38.1885	0.108278	38.1885	0.0785962	38.1885	0.0750559	38.1885	0.0758427		0		0		0		0
38.2088	0.0766585	38.2088	0.15801	38.2088	0.113147	38.2088	0.0823993	38.2088	0.0800844	38.2088	0.0781944		0		0		0		0
38.229	0.0740324	38.229	0.148988	38.229	0.114172	38.229	0.0769282	38.229	0.077477	38.229	0.081526		0		0		0		0
38.2493	0.0729069	38.2493	0.160205	38.2493	0.109047	38.2493	0.081265	38.2493	0.0777874	38.2493	0.0813953		0		0		0		0
38.2696	0.076596	38.2696	0.162156	38.2696	0.115838	38.2696	0.0775954	38.2696	0.0738143	38.2696	0.0807421		0		0		0		0
38.2898	0.0767836	38.2898	0.146915	38.2898	0.107509	38.2898	0.0769282	38.2898	0.0772908	38.2898	0.0783251		0		0		0		0
38.3101	0.0749078	38.3101	0.160936	38.3101	0.113788	38.3101	0.0804644	38.3101	0.0784703	38.3101	0.0775412		0		0		0		0
38.3304	0.0740324	38.3304	0.156059	38.3304	0.109559	38.3304	0.0836002	38.3304	0.0778495	38.3304	0.0810687		0		0		0		0
38.3506	0.0734696	38.3506	0.151305	38.3506	0.114813	38.3506	0.0813317	38.3506	0.0780978	38.3506	0.0774758		0		0		0		0
38.3709	0.0721566	38.3709	0.159351	38.3709	0.111481	38.3709	0.0769949	38.3709	0.0771666	38.3709	0.0812647		0		0		0		0
38.3911	0.0795973	38.3911	0.158376	38.3911	0.114685	38.3911	0.074593	38.3911	0.0772908	38.3911	0.0770186		0		0		0		0
38.4114	0.0780341	38.4114	0.149476	38.4114	0.104818	38.4114	0.0789298	38.4114	0.0796499	38.4114	0.0766266		0		0		0		0
38.4317	0.074345	38.4317	0.148135	38.4317	0.112763	38.4317	0.0777288	38.4317	0.0758629	38.4317	0.0806768		0		0		0		0
38.4519	0.0728444	38.4519	0.149842	38.4519	0.112763	38.4519	0.0783961	38.4519	0.0800844	38.4519	0.0766919		0		0		0		0
38.4722	0.0775339	38.4722	0.153865	38.4722	0.107509	38.4722	0.0802642	38.4722	0.07518	38.4722	0.0798275		0		0		0		0
38.4925	0.0760958	38.4925	0.153987	38.4925	0.116863	38.4925	0.0771284	38.4925	0.072883	38.4925	0.0747322		0		0		0		0
38.5127	0.0780967	38.5127	0.155206	38.5127	0.114685	38.5127	0.0782626	38.5127	0.0733176	38.5127	0.0789783		0		0		0		0
38.533	0.074345	38.533	0.153987	38.533	0.110969	38.533	0.0792634	38.533	0.0805811	38.533	0.0834858		0		0		0		0
38.5533	0.0778466	38.5533	0.155084	38.5533	0.112635	38.5533	0.0796637	38.5533	0.0823193	38.5533	0.0780638		0		0		0		0
38.5735	0.0744701	38.5735	0.147037	38.5735	0.11366	38.5735	0.0773285	38.5735	0.0763596	38.5735	0.0764306		0		0		0		0
38.5938	0.0742825	38.5938	0.14911	38.5938	0.111866	38.5938	0.0785295	38.5938	0.0802707	38.5938	0.0773452		0		0		0		0
38.614	0.0753455	38.614	0.143502	38.614	0.113403	38.614	0.0806645	38.614	0.07518	38.614	0.0754507		0		0		0		0
38.6343	0.0730945	38.6343	0.143014	38.6343	0.113403	38.6343	0.0823993	38.6343	0.0769183	38.6343	0.0777371		0		0		0		0
38.6546	0.0754705	38.6546	0.154596	38.6546	0.111866	38.6546	0.0825327	38.6546	0.0733797	38.6546	0.0829632		0		0		0		0
38.6748	0.0705309	38.6748	0.149598	38.6748	0.108406	38.6748	0.082466	38.6748	0.0764217	38.6748	0.0773452		0		0		0		0
38.6951	0.0772213	38.6951	0.150207	38.6951	0.117632	38.6951	0.0831999	38.6951	0.072883	38.6951	0.0801542		0		0		0		0
38.7154	0.0763459	38.7154	0.144965	38.7154	0.110584	38.7154	0.075794	38.7154	0.0776633	38.7154	0.0774758		0		0		0		0
38.7356	0.0809104	38.7356	0.156669	38.7356	0.116094	38.7356	0.079597	38.7356	0.0721381	38.7356	0.0760387		0		0		0		0
38.7559	0.0767836	38.7559	0.155206	38.7559	0.111738	38.7559	0.0811983	38.7559	0.0789049	38.7559	0.0769532		0		0		0		0
38.7762	0.0759082	38.7762	0.146428	38.7762	0.111866	38.7762	0.0766613	38.7762	0.0799603	38.7762	0.0766919		0		0		0		0
38.7964	0.0756581	38.7964	0.152158	38.7964	0.1143	38.7964	0.0781959	38.7964	0.0769183	38.7964	0.0787823		0		0		0		0
38.8167	0.0725943	38.8167	0.145208	38.8167	0.11917	38.8167	0.0786629	38.8167	0.0760492	38.8167	0.0802195		0		0		0		0
38.8369	0.0734071	38.8369	0.144965	38.8369	0.108919	38.8369	0.07913	38.8369	0.0744351	38.8369	0.0804155		0		0		0		0
38.8572	0.0737823	38.8572	0.146672	38.8572	0.108278	38.8572	0.0754604	38.8572	0.0779116	38.8572	0.0776718		0		0		0		0
38.8775	0.0762208	38.8775	0.14911	38.8775	0.113532	38.8775	0.073392	38.8775	0.0792153	38.8775	0.0777371		0		0		0		0
38.8977	0.0712812	38.8977	0.14216	38.8977	0.104434	38.8977	0.0785962	38.8977	0.0775391	38.8977	0.078717		0		0		0		0
38.918	0.07422	38.918	0.147647	38.918	0.113532	38.918	0.0770616	38.918	0.0794015	38.918	0.0762346		0		0		0		0
38.9383	0.077659	38.9383	0.151914	38.9383	0.110456	38.9383	0.079597	38.9383	0.0776633	38.9383	0.0782597		0		0		0		0
38.9585	0.0755956	38.9585	0.142892	38.9585	0.109687	38.9585	0.0802642	38.9585	0.0795878	38.9585	0.0742749		0		0		0		0
38.9788	0.0765335	38.9788	0.154718	38.9788	0.116479	38.9788	0.0790633	38.9788	0.0734418	38.9788	0.0786517		0		0		0		0
38.9991	0.0774714	38.9991	0.151183	38.9991	0.113019	38.9991	0.0775954	38.9991	0.0799603	38.9991	0.0780638		0		0		0		0
39.0193	0.0790346	39.0193	0.148257	39.0193	0.110456	39.0193	0.0787964	39.0193	0.074373	39.0193	0.0766919		0		0		0		0
39.0396	0.0716563	39.0396	0.147525	39.0396	0.10815	39.0396	0.0776621	39.0396	0.0780978	39.0396	0.0763		0		0		0		0
39.0598	0.075408	39.0598	0.144965	39.0598	0.106868	39.0598	0.0761276	39.0598	0.078967	39.0598	0.0801542		0		0		0		0
39.0801	0.0735947	39.0801	0.155938	39.0801	0.107893	39.0801	0.0781292	39.0801	0.0785945	39.0801	0.0798275		0		0		0		0
39.1004	0.0769712	39.1004	0.150329	39.1004	0.111994	39.1004	0.0743928	39.1004	0.0765458	39.1004	0.078913		0		0		0		0
39.1206	0.0759082	39.1206	0.147037	39.1206	0.108278	39.1206	0.0819989	39.1206	0.0787186	39.1206	0.0823099		0		0		0		0
39.1409	0.0739073	39.1409	0.153011	39.1409	0.107253	39.1409	0.07913	39.1409	0.0777254	39.1409	0.0714659		0		0		0		0
39.1612	0.0733446	39.1612	0.148135	39.1612	0.111609	39.1612	0.0789298	39.1612	0.0763596	39.1612	0.073491		0		0		0		0
39.1814	0.0737198	39.1814	0.147281	39.1814	0.106099	39.1814	0.0785962	39.1814	0.0744351	39.1814	0.0769532		0		0		0		0
39.2017	0.0752204	39.2017	0.143258	39.2017	0.102383	39.2017	0.0766613	39.2017	0.0779116	39.2017	0.0798929		0		0		0		0
39.222	0.0721566	39.222	0.145818	39.222	0.113019	39.222	0.0809981	39.222	0.0770425	39.222	0.0770186		0		0		0		0
39.2422	0.0770337	39.2422	0.146428	39.2422	0.111481	39.2422	0.0760608	39.2422	0.0782841	39.2422	0.0772799		0		0		0		0
39.2625	0.0766585	39.2625	0.14277	39.2625	0.110712	39.2625	0.0735255	39.2625	0.0769183	39.2625	0.075712		0		0		0		0
39.2827	0.0732195	39.2827	0.144843	39.2827	0.106612	39.2827	0.0722578	39.2827	0.0730072	39.2827	0.0769532		0		0		0		0
39.303	0.075408	39.303	0.146062	39.303	0.109047	39.303	0.0780624	39.303	0.0779737	39.303	0.0726418		0		0		0		0
39.3233	0.0704683	39.3233	0.156059	39.3233	0.111738	39.3233	0.0776621	39.3233	0.0761733	39.3233	0.0740136		0		0		0		0
39.3435	0.0737823	39.3435	0.143258	39.3435	0.107893	39.3435	0.081265	39.3435	0.0753042	39.3435	0.0759733		0		0		0		0
39.3638	0.075533	39.3638	0.150207	39.3638	0.110072	39.3638	0.0772618	39.3638	0.0733797	39.3638	0.0774758		0		0		0		0
39.3841	0.0745326	39.3841	0.147037	39.3841	0.111353	39.3841	0.0793969	39.3841	0.0739384	39.3841	0.0770186		0		0		0		0
39.4043	0.0751579	39.4043	0.149842	39.4043	0.11225	39.4043	0.0768615	39.4043	0.0726347	39.4043	0.0789783		0		0		0		0
39.4246	0.0773463	39.4246	0.150695	39.4246	0.116094	39.4246	0.0798639	39.4246	0.0773529	39.4246	0.0801542		0		0		0		0
39.4449	0.0766585	39.4449	0.146184	39.4449	0.113403	39.4449	0.0770616	39.4449	0.0746834	39.4449	0.0766919		0		0		0		0
39.4651	0.0749703	39.4651	0.148378	39.4651	0.104177	39.4651	0.0757272	39.4651	0.0738763	39.4651	0.0756467		0		0		0		0
39.4854	0.0736572	39.4854	0.151061	39.4854	0.104049	39.4854	0.077462	39.4854	0.0776633	39.4854	0.078913		0		0		0		0
39.5056	0.0749078	39.5056	0.151426	39.5056	0.10469	39.5056	0.0759274	39.5056	0.0761112	39.5056	0.0771492		0		0		0		0
39.5259	0.0770337	39.5259	0.146793	39.5259	0.111481	39.5259	0.0783961	39.5259	0.0756146	39.5259	0.0747322		0		0		0		0
39.5462	0.0747827	39.5462	0.152524	39.5462	0.108534	39.5462	0.0755938	39.5462	0.0796499	39.5462	0.079109		0		0		0		0
39.5664	0.0729694	39.5664	0.14533	39.5664	0.112763	39.5664	0.0776621	39.5664	0.0745592	39.5664	0.0785864		0		0		0		0
39.5867	0.0749078	39.5867	0.147891	39.5867	0.115454	39.5867	0.0784628	39.5867	0.0747455	39.5867	0.078717		0		0		0		0
39.607	0.0739073	39.607	0.144965	39.607	0.102255	39.607	0.0814652	39.607	0.0743109	39.607	0.0753854		0		0		0		0
39.6272	0.0741574	39.6272	0.146306	39.6272	0.114428	39.6272	0.0775287	39.6272	0.0743109	39.6272	0.0778025		0		0		0		0
39.6475	0.0793472	39.6475	0.137527	39.6475	0.108662	39.6475	0.0777288	39.6475	0.0767941	39.6475	0.0791743		0		0		0		0
39.6678	0.0824736	39.6678	0.150207	39.6678	0.113916	39.6678	0.0780624	39.6678	0.0750559	39.6678	0.0764959		0		0		0		0
39.688	0.0874758	39.688	0.150329	39.688	0.116222	39.688	0.0789298	39.688	0.0772908	39.688	0.0767573		0		0		0		0
39.7083	0.083474	39.7083	0.154109	39.7083	0.117632	39.7083	0.0793969	39.7083	0.07518	39.7083	0.0809381		0		0		0		0
39.7285	0.0938536	39.7285	0.153011	39.7285	0.120835	39.7285	0.0840673	39.7285	0.0744971	39.7285	0.0818526		0		0		0		0
39.7488	0.099481	39.7488	0.156669	39.7488	0.114941	39.7488	0.0828663	39.7488	0.0761733	39.7488	0.078521		0		0		0		0
39.7691	0.0975427	39.7691	0.163619	39.7691	0.117504	39.7691	0.085802	39.7691	0.0788428	39.7691	0.0800235		0		0		0		0
39.7893	0.102295	39.7893	0.165935	39.7893	0.126602	39.7893	0.089138	39.7893	0.077477	39.7893	0.0810034		0		0		0		0
39.8096	0.103608	39.8096	0.16496	39.8096	0.12532	39.8096	0.0945423	39.8096	0.0782841	39.8096	0.0800888		0		0		0		0
39.8299	0.110298	39.8299	0.169959	39.8299	0.126474	39.8299	0.0942087	39.8299	0.0825677	39.8299	0.0836817		0		0		0		0
39.8501	0.126931	39.8501	0.183492	39.8501	0.141081	39.8501	0.0962103	39.8501	0.0829402	39.8501	0.0832898		0		0		0		0
39.8704	0.126305	39.8704	0.178859	39.8704	0.137237	39.8704	0.0976114	39.8704	0.0798361	39.8704	0.0902796		0		0		0		0
39.8907	0.127993	39.8907	0.18654	39.8907	0.142363	39.8907	0.10475	39.8907	0.0849888	39.8907	0.0947217		0		0		0		0
39.9109	0.121366	39.9109	0.176177	39.9109	0.153255	39.9109	0.105218	39.9109	0.0879066	39.9109	0.0955709		0		0		0		0
39.9312	0.113675	39.9312	0.178249	39.9312	0.155946	39.9312	0.118028	39.9312	0.0980258	39.9312	0.105827		0		0		0		0
39.9514	0.106359	39.9514	0.181419	39.9514	0.158893	39.9514	0.125967	39.9514	0.104296	39.9514	0.117259		0		0		0		0
39.9717	0.102295	39.9717	0.172763	39.9717	0.148257	39.9717	0.128703	39.9717	0.112739	39.9717	0.12758		0		0		0		0
39.992	0.103108	39.992	0.176177	39.992	0.14121	39.992	0.129504	39.992	0.126211	39.992	0.129409		0		0		0		0
40.0122	0.0969174	40.0122	0.156303	40.0122	0.132881	40.0122	0.124033	40.0122	0.13366	40.0122	0.123596		0		0		0		0
[truncated: 95 more columns]

## Sheet: figure 5
Figure 5a				Figure 5b
Time	Ionic	sam		Time	Ionic	sam
5 hr	1.44	UDCH@LPSC		5 hr	1.43577	OCSH@LPSC
1 day	0.74	UDCH@LPSC		5 hr	1.41744	OCSH@LPSC
3 days	0.073	UDCH@LPSC		1 day	1.14574	OCSH@LPSC
5 hr	0.778934	HECH@LPSC		1 day	1.18	OCSH@LPSC
1 day	0.2667	HECH@LPSC		2 days	0.635539	OCSH@LPSC
3 days	0.0014	HECH@LPSC		2 days	0.646516	OCSH@LPSC
5 hr	0.183733	LPSC		3 days	0.270114	OCSH@LPSC
1 day	0.143218	LPSC		3 days	0.255135	OCSH@LPSC
3 days	0.00082919	LPSC
				5 hr	1.73949	UDSH@LPSC
				5 hr	1.94053	UDSH@LPSC
				1 day	1.50761	UDSH@LPSC
				1 day	1.47084	UDSH@LPSC
				2 days	1.06988	UDSH@LPSC
				2 days	1.10711	UDSH@LPSC
				3 days	0.982196	UDSH@LPSC
				3 days	0.402015	UDSH@LPSC
				5 hr	1.68	DOSH@LPSC
				5 hr	1.59	DOSH@LPSC
				1 day	1.32809	DOSH@LPSC
				1 day	1.37371	DOSH@LPSC
				2 days	0.8	DOSH@LPSC
				2 days	0.742	DOSH@LPSC
				3 days	0.45	DOSH@LPSC
				3 days	0.41	DOSH@LPSC
				5 hr	1.5318	TESH@LPSC
				5 hr	1.55547	TESH@LPSC
				1 day	1.1597	TESH@LPSC
				1 day	1.20219	TESH@LPSC
				2 days	0.43	TESH@LPSC
				2 days	0.44	TESH@LPSC
				3 days	0.166631	TESH@LPSC
				3 days	0.167513	TESH@LPSC
				5 hr	1.36732	HESH@LPSC
				5 hr	1.443	HESH@LPSC
				1 day	1.17879	HESH@LPSC
				1 day	1.23575	HESH@LPSC
				2 days	0.238705	HESH@LPSC
				2 days	0.214545	HESH@LPSC
				3 days	0.0618122	HESH@LPSC
				3 days	0.0633198	HESH@LPSC
				5 hr	0.183733	LPSC
				5 hr	0.188445	LPSC
				1 day	0.143218	LPSC
				1 day	0.154621	LPSC
				2 days	0.0561907	LPSC
				2 days	0.168736	LPSC
				3 days	0.00077175	LPSC
				3 days	0.00071954	LPSC

## Sheet: figure 6
Figure 6a			Figure 6b			Figure 6c			Figure 6d
SpeCap/mAh/g	voltage/V	Cycle-Index	Cycle	SpeCapD/mAh/g	Efficiency/%	SpeCap/mAh/g	Voltage/V	Cycle-Index	Cycle	SpeCapD/mAh/g	Efficiency/%
0	2.4862	1	1	159.4	73.17	0	2.3945	1	1	162.6	74.75
0	2.4862	1	2	135.8	92.62	0	2.3942	1	2	154.8	91.82
0	2.578	1	3	134.6	92.54	0	2.469	1	3	152.5	96.42
0.1	2.6586	1	4	133.5	97.69	0.1	2.6199	1	4	150.5	97.88
0.2	2.6853	1	5	132.4	97.57	0.2	2.6732	1	5	149.3	98.48
0.3	2.7061	1	6	131.7	97.81	0.3	2.7144	1	6	148.3	98.58
0.4	2.7256	1	7	130.8	97.7	0.4	2.7535	1	7	147.6	98.79
0.5	2.7439	1	8	129.3	97.55	0.5	2.7919	1	8	146.8	98.97
0.6	2.7603	1	9	127.9	97.37	0.6	2.826	1	9	146	99.07
0.7	2.7755	1	10	126.9	97.58	0.6	2.8573	1	10	145.2	99.12
0.8	2.7901	1	11	125.6	97.55	0.7	2.888	1	11	144.7	99.18
0.9	2.8049	1	12	124.2	97.65	0.8	2.9159	1	12	144.1	99.2
1	2.8189	1	13	123.3	98.03	0.9	2.941	1	13	143.6	99.3
1.1	2.8328	1	14	122	97.76	1	2.9655	1	14	142.9	99.22
1.2	2.8468	1	15	121	98.08	1.1	2.9879	1	15	142.2	99.3
1.3	2.8598	1	16	119.5	97.75	1.2	3.0086	1	16	141.7	99.28
1.4	2.8732	1	17	118.2	97.83	1.3	3.0322	1	17	141.1	99.29
1.6	2.8849	1	18	117.1	97.73	1.4	3.0542	1	18	140.7	99.27
1.7	2.8989	1	19	115.8	97.57	1.5	3.0784	1	19	140.1	99.36
1.8	2.9097	1	20	115	97.62	1.6	3.1016	1	20	139.5	99.41
1.9	2.9224	1	21	114.3	97.89	1.7	3.124	1	21	139.1	99.43
2	2.9342	1	22	113.1	97.78	1.8	3.1469	1	22	138.4	99.32
2.1	2.9457	1	23	112.9	98.51	1.8	3.1686	1	23	137.9	99.41
2.2	2.9572	1	24	111.8	98.11	1.9	3.1915	1	24	137.3	99.4
2.3	2.968	1	25	110.5	97.77	2	3.2117	1	25	136.6	99.31
2.4	2.9795	1	26	109.4	97.47	2.1	3.2325	1	26	136	99.36
2.5	2.9903	1	27	108.8	97.91	2.2	3.2517	1	27	135.1	99.34
2.6	3.0015	1	28	108	98.11	2.3	3.2721	1	28	134.7	99.45
2.7	3.013	1	29	107	98.2	2.4	3.2911	1	29	134	99.34
2.8	3.0257	1	30	101.9	94.31	2.5	3.31	1	30	133.4	99.37
2.9	3.0365	1	31	103.2	97.77	2.6	3.3273	1	31	132.9	99.3
3	3.0474	1	32	102.5	98.01	2.7	3.3435	1	32	132.3	99.35
3.1	3.061	1	33	101.6	98.01	2.8	3.3617	1	33	131.7	99.44
3.2	3.0722	1	34	100.8	98.24	2.9	3.3782	1	34	131	99.49
3.3	3.0864	1	35	99.9	98	2.9	3.3931	1	35	130.4	99.32
3.4	3.0967	1	36	98.6	97.64	3	3.4095	1	36	130	99.36
3.5	3.1109	1	37	98.2	98.26	3.1	3.4241	1	37	129.6	99.36
3.6	3.1224	1	38	97.3	98.3	3.2	3.4402	1	38	128.9	99.3
3.7	3.1354	1	39	96.2	98.06	3.3	3.4551	1	39	128.5	99.23
3.8	3.1478	1	40	95.3	97.89	3.4	3.469	1	40	128	99.24
3.9	3.1605	1	41	94.7	97.81	3.5	3.4836	1	41	127.3	99.42
4	3.1745	1	42	94.1	98.44	3.6	3.4963	1	42	126.7	99.33
4.1	3.1878	1	43	94.1	97.7	3.7	3.5087	1	43	126.2	99.32
4.2	3.1993	1	44	92.2	98.27	3.8	3.5202	1	44	125.5	99.4
4.3	3.2136	1	45	91.5	98.04	3.9	3.5313	1	45	125	99.42
4.5	3.225	1	46	90.9	98.28	4	3.5409	1	46	124.4	99.24
4.6	3.239	1	47	89.9	98.17	4.1	3.5487	1	47	123.8	99.33
4.7	3.2495	1	48	89.2	97.97	4.1	3.5552	1	48	123.3	99.37
4.8	3.265	1	49	88.7	98.29	4.2	3.5614	1	49	122.9	99.24
4.9	3.2768	1	50	87.8	98.1	4.3	3.5676	1	50	122.6	99.24
5	3.2901	1				4.4	3.5726	1
5.1	3.3016	1				4.5	3.5763	1
5.2	3.3156	1				4.6	3.5803	1
5.3	3.3273	1				4.7	3.5828	1
5.4	3.3394	1				4.8	3.5859	1
5.5	3.3518	1				4.9	3.589	1
5.6	3.3642	1				5	3.5918	1
5.7	3.3776	1				5.1	3.5946	1
5.8	3.389	1				5.2	3.5949	1
5.9	3.4017	1				5.2	3.5983	1
6	3.4138	1				5.3	3.5992	1
6.1	3.4268	1				5.4	3.6011	1
6.2	3.4386	1				5.5	3.602	1
6.3	3.4513	1				5.6	3.6039	1
6.4	3.4628	1				5.7	3.6051	1
6.5	3.4752	1				5.8	3.606	1
6.6	3.4879	1				5.9	3.607	1
6.7	3.4988	1				6	3.6085	1
6.8	3.5102	1				6.1	3.6104	1
6.9	3.5226	1				6.2	3.6104	1
7	3.5332	1				6.3	3.6107	1
7.1	3.5437	1				6.4	3.6113	1
7.2	3.5546	1				6.4	3.6132	1
7.3	3.5639	1				6.5	3.6153	1
7.5	3.5741	1				6.6	3.6153	1
7.6	3.5825	1				6.7	3.616	1
7.7	3.5905	1				6.8	3.6166	1
7.8	3.598	1				6.9	3.6178	1
7.9	3.6045	1				7	3.6169	1
8	3.6107	1				7.1	3.6188	1
8.1	3.6172	1				7.2	3.6197	1
8.2	3.6225	1				7.3	3.6197	1
8.3	3.6277	1				7.4	3.6203	1
8.4	3.633	1				7.5	3.6203	1
8.5	3.637	1				7.5	3.6209	1
8.6	3.6414	1				7.6	3.6212	1
8.7	3.6457	1				7.7	3.6228	1
8.8	3.6485	1				7.8	3.624	1
8.9	3.651	1				7.9	3.6243	1
9	3.6547	1				8	3.625	1
9.1	3.6572	1				8.1	3.6256	1
9.2	3.6606	1				8.2	3.6256	1
9.3	3.6622	1				8.3	3.6262	1
9.4	3.6649	1				8.4	3.6262	1
9.5	3.6671	1				8.5	3.6262	1
9.6	3.6699	1				8.6	3.6265	1
9.7	3.6715	1				8.7	3.6274	1
9.8	3.6715	1				8.7	3.6277	1
9.9	3.6742	1				8.8	3.6287	1
10	3.6758	1				8.9	3.629	1
10.1	3.6761	1				9	3.6296	1
10.2	3.6777	1				9.1	3.6299	1
10.4	3.6795	1				9.2	3.6302	1
10.5	3.6814	1				9.3	3.6299	1
10.6	3.6811	1				9.4	3.6308	1
10.7	3.6829	1				9.5	3.6308	1
10.8	3.6835	1				9.6	3.6315	1
10.9	3.6851	1				9.7	3.6318	1
11	3.686	1				9.8	3.6321	1
11.1	3.6866	1				9.9	3.6327	1
11.2	3.6866	1				9.9	3.6327	1
11.3	3.6873	1				10	3.6336	1
11.4	3.6888	1				10.1	3.6339	1
11.5	3.6901	1				10.2	3.6346	1
11.6	3.6901	1				10.3	3.6346	1
11.7	3.691	1				10.4	3.6346	1
11.8	3.691	1				10.5	3.6349	1
11.9	3.6919	1				10.6	3.6352	1
12	3.6922	1				10.7	3.6355	1
12.1	3.6928	1				10.8	3.6355	1
12.2	3.6925	1				10.9	3.6355	1
12.3	3.6935	1				11	3.6364	1
12.4	3.6941	1				11.1	3.6364	1
12.5	3.6953	1				11.1	3.6367	1
12.6	3.6956	1				11.2	3.6374	1
12.7	3.6953	1				11.3	3.6386	1
12.8	3.6963	1				11.4	3.6386	1
12.9	3.6963	1				11.5	3.6386	1
13	3.6966	1				11.6	3.6392	1
13.1	3.6972	1				11.7	3.6392	1
13.3	3.6969	1				11.8	3.6392	1
13.4	3.6972	1				11.9	3.6392	1
13.5	3.6972	1				12	3.6392	1
13.6	3.6981	1				12.1	3.6401	1
13.7	3.6978	1				12.2	3.6405	1
13.8	3.6984	1				12.3	3.6411	1
13.9	3.6984	1				12.3	3.6414	1
14	3.6994	1				12.4	3.642	1
14.1	3.6997	1				12.5	3.6423	1
14.2	3.6994	1				12.6	3.6426	1
14.3	3.6997	1				12.7	3.6423	1
14.4	3.6997	1				12.8	3.6426	1
14.5	3.6997	1				12.9	3.642	1
14.6	3.7006	1				13	3.6429	1
14.7	3.7006	1				13.1	3.6436	1
14.8	3.7012	1				13.2	3.6436	1
14.9	3.7012	1				13.3	3.6429	1
15	3.7018	1				13.4	3.6436	1
15.1	3.7018	1				13.5	3.6432	1
15.2	3.7012	1				13.5	3.6442	1
15.3	3.7018	1				13.6	3.6439	1
15.4	3.7021	1				13.7	3.6445	1
15.5	3.7015	1				13.8	3.6442	1
15.6	3.7021	1				13.9	3.6448	1
15.7	3.7028	1				14	3.6445	1
15.8	3.7028	1				14.1	3.6445	1
15.9	3.7034	1				14.2	3.6448	1
16	3.7034	1				14.3	3.6448	1
16.2	3.704	1				14.4	3.6448	1
16.3	3.7043	1				14.5	3.6451	1
16.4	3.7043	1				14.6	3.6451	1
16.5	3.7046	1				14.7	3.6457	1
16.6	3.7046	1				14.7	3.6457	1
16.7	3.7046	1				14.8	3.6463	1
16.8	3.7046	1				14.9	3.6457	1
16.9	3.7049	1				15	3.6467	1
17	3.7056	1				15.1	3.6467	1
17.1	3.7056	1				15.2	3.6473	1
17.2	3.7056	1				15.3	3.6491	1
17.3	3.7062	1				15.4	3.6491	1
17.4	3.7065	1				15.5	3.6488	1
17.5	3.7065	1				15.6	3.6494	1
17.6	3.7071	1				15.7	3.6501	1
17.7	3.7068	1				15.8	3.6494	1
17.8	3.7074	1				15.8	3.6504	1
17.9	3.7077	1				15.9	3.6507	1
18	3.7071	1				16	3.6507	1
18.1	3.7071	1				16.1	3.651	1
18.2	3.7071	1				16.2	3.6507	1
18.3	3.7077	1				16.3	3.651	1
18.4	3.708	1				16.4	3.6513	1
18.5	3.7087	1				16.5	3.651	1
18.6	3.7087	1				16.6	3.6507	1
18.7	3.709	1				16.7	3.6504	1
18.8	3.708	1				16.8	3.651	1
19	3.7087	1				16.9	3.651	1
19.1	3.708	1				17	3.6513	1
19.2	3.7083	1				17	3.6516	1
19.3	3.7096	1				17.1	3.6513	1
19.4	3.708	1				17.2	3.6522	1
19.5	3.7105	1				17.3	3.6532	1
19.6	3.7105	1				17.4	3.6525	1
19.7	3.7105	1				17.5	3.6522	1
19.8	3.7096	1				17.6	3.6525	1
19.9	3.7096	1				17.7	3.6532	1
20	3.7099	1				17.8	3.6535	1
20.1	3.7111	1				17.9	3.6532	1
20.2	3.7108	1				18	3.6541	1
20.3	3.7111	1				18.1	3.6541	1
20.4	3.7114	1				18.2	3.6544	1
20.5	3.7114	1				18.2	3.6547	1
20.6	3.7118	1				18.3	3.655	1
20.7	3.7114	1				18.4	3.655	1
20.8	3.7118	1				18.5	3.6556	1
20.9	3.7114	1				18.6	3.655	1
21	3.7118	1				18.7	3.656	1
21.1	3.7118	1				18.8	3.656	1
21.2	3.7121	1				18.9	3.656	1
21.3	3.7118	1				19	3.656	1
21.4	3.7121	1				19.1	3.656	1
21.5	3.7124	1				19.2	3.6556	1
21.6	3.713	1				19.3	3.6553	1
21.7	3.713	1				19.4	3.6556	1
21.9	3.713	1				19.4	3.656	1
22	3.713	1				19.5	3.6563	1
22.1	3.713	1				19.6	3.656	1
22.2	3.7136	1				19.7	3.6563	1
22.3	3.713	1				19.8	3.6563	1
22.4	3.7136	1				19.9	3.6569	1
22.5	3.7133	1				20	3.6575	1
22.6	3.7136	1				20.1	3.6575	1
22.7	3.7136	1				20.2	3.6578	1
22.8	3.7139	1				20.3	3.6578	1
22.9	3.7142	1				20.4	3.6578	1
23	3.7155	1				20.5	3.6581	1
23.1	3.7155	1				20.6	3.6587	1
23.2	3.7145	1				20.6	3.6587	1
23.3	3.7161	1				20.7	3.6587	1
23.4	3.7158	1				20.8	3.6591	1
23.5	3.7152	1				20.9	3.6594	1
23.6	3.7155	1				21	3.6603	1
23.7	3.7164	1				21.1	3.6597	1
23.8	3.7155	1				21.2	3.6603	1
23.9	3.7164	1				21.3	3.6606	1
24	3.7152	1				21.4	3.6606	1
24.1	3.7152	1				21.5	3.6606	1
24.2	3.7155	1				21.6	3.6606	1
24.3	3.7164	1				21.7	3.6606	1
24.4	3.7167	1				21.7	3.6606	1
24.5	3.7164	1				21.8	3.6606	1
24.6	3.7167	1				21.9	3.6609	1
24.8	3.7161	1				22	3.6609	1
24.9	3.7167	1				22.1	3.6615	1
25	3.7167	1				22.2	3.6612	1
25.1	3.7167	1				22.3	3.6615	1
25.2	3.7167	1				22.4	3.6615	1
25.3	3.7164	1				22.5	3.6618	1
25.4	3.7173	1				22.6	3.6625	1
25.5	3.717	1				22.7	3.6625	1
25.6	3.717	1				22.8	3.6628	1
25.7	3.718	1				22.9	3.6628	1
25.8	3.7176	1				22.9	3.6634	1
25.9	3.718	1				23	3.6634	1
26	3.7183	1				23.1	3.6628	1
26.1	3.718	1				23.2	3.6625	1
26.2	3.7186	1				23.3	3.6637	1
26.3	3.7186	1				23.4	3.6634	1
26.4	3.7186	1				23.5	3.6634	1
26.5	3.7186	1				23.6	3.6643	1
26.6	3.7183	1				23.7	3.6649	1
26.7	3.7186	1				23.8	3.6653	1
26.8	3.7186	1				23.9	3.6656	1
26.9	3.7186	1				24	3.6656	1
27	3.7186	1				24.1	3.6656	1
27.1	3.7189	1				24.1	3.6659	1
27.2	3.7189	1				24.2	3.6659	1
27.3	3.7192	1				24.3	3.6653	1
27.4	3.7195	1				24.4	3.6659	1
27.5	3.7195	1				24.5	3.6656	1
27.6	3.7195	1				24.6	3.6662	1
27.8	3.7195	1				24.7	3.6662	1
27.9	3.7201	1				24.8	3.6656	1
28	3.7201	1				24.9	3.6662	1
28.1	3.7204	1				25	3.6662	1
28.2	3.7204	1				25.1	3.6668	1
28.3	3.7204	1				25.2	3.6671	1
28.4	3.7204	1				25.3	3.6671	1
28.5	3.7211	1				25.3	3.6677	1
28.6	3.7214	1				25.4	3.668	1
28.7	3.7214	1				25.5	3.668	1
28.8	3.7214	1				25.6	3.6684	1
28.9	3.7217	1				25.7	3.6684	1
29	3.722	1				25.8	3.6684	1
29.1	3.7223	1				25.9	3.669	1
29.2	3.7223	1				26	3.669	1
29.3	3.7226	1				26.1	3.6693	1
29.4	3.7226	1				26.2	3.6699	1
29.5	3.7229	1				26.3	3.6693	1
29.6	3.7229	1				26.4	3.6699	1
29.7	3.7229	1				26.5	3.6702	1
29.8	3.7229	1				26.5	3.6699	1
29.9	3.7229	1				26.6	3.6699	1
30	3.7229	1				26.7	3.6705	1
30.1	3.7232	1				26.8	3.6705	1
30.2	3.7229	1				26.9	3.6702	1
30.3	3.7232	1				27	3.6705	1
30.4	3.7232	1				27.1	3.6708	1
30.5	3.7242	1				27.2	3.6708	1
30.6	3.7235	1				27.3	3.6708	1
30.8	3.7238	1				27.4	3.6708	1
30.9	3.7245	1				27.5	3.6711	1
31	3.7248	1				27.6	3.6711	1
31.1	3.7248	1				27.7	3.6708	1
31.2	3.7251	1				27.7	3.6715	1
31.3	3.7251	1				27.8	3.6708	1
31.4	3.7251	1				27.9	3.6708	1
31.5	3.7254	1				28	3.6715	1
31.6	3.7254	1				28.1	3.6721	1
31.7	3.7257	1				28.2	3.6721	1
31.8	3.7257	1				28.3	3.6718	1
31.9	3.7257	1				28.4	3.6721	1
32	3.7263	1				28.5	3.6724	1
32.1	3.726	1				28.6	3.673	1
32.2	3.726	1				28.7	3.673	1
32.3	3.726	1				28.8	3.673	1
32.4	3.726	1				28.8	3.6736	1
32.5	3.7266	1				28.9	3.6742	1
32.6	3.7266	1				29	3.6746	1
32.7	3.7266	1				29.1	3.6749	1
32.8	3.7273	1				29.2	3.6749	1
32.9	3.7269	1				29.3	3.6755	1
33	3.7269	1				29.4	3.6755	1
33.1	3.7276	1				29.5	3.6755	1
33.2	3.7273	1				29.6	3.6755	1
33.3	3.7279	1				29.7	3.6758	1
33.4	3.7276	1				29.8	3.6761	1
33.5	3.7279	1				29.9	3.6755	1
33.6	3.7282	1				30	3.6758	1
33.8	3.7282	1				30	3.6755	1
33.9	3.7288	1				30.1	3.6758	1
34	3.7285	1				30.2	3.6755	1
34.1	3.7288	1				30.3	3.6764	1
34.2	3.7285	1				30.4	3.6764	1
34.3	3.7288	1				30.5	3.6764	1
34.4	3.7291	1				30.6	3.6764	1
34.5	3.7291	1				30.7	3.6764	1
34.6	3.7291	1				30.8	3.677	1
34.7	3.7297	1				30.9	3.6764	1
34.8	3.7294	1				31	3.6767	1
34.9	3.7294	1				31.1	3.6767	1
35	3.73	1				31.2	3.6767	1
35.1	3.73	1				31.2	3.6764	1
35.2	3.731	1				31.3	3.677	1
35.3	3.7307	1				31.4	3.6777	1
35.4	3.7313	1				31.5	3.6783	1
35.5	3.7313	1				31.6	3.6783	1
35.6	3.7319	1				31.7	3.6783	1
35.7	3.7313	1				31.8	3.6786	1
35.8	3.7319	1				31.9	3.6792	1
35.9	3.7316	1				32	3.6792	1
36	3.7322	1				32.1	3.6801	1
36.1	3.7322	1				32.2	3.6795	1
36.2	3.7322	1				32.3	3.6798	1
36.3	3.7322	1				32.4	3.6798	1
36.4	3.7322	1				32.4	3.6801	1
36.5	3.7325	1				32.5	3.6801	1
36.6	3.7322	1				32.6	3.6801	1
36.8	3.7322	1				32.7	3.6801	1
36.9	3.7322	1				32.8	3.6798	1
37	3.7322	1				32.9	3.6804	1
37.1	3.7328	1				33	3.6804	1
37.2	3.7328	1				33.1	3.6804	1
37.3	3.7331	1				33.2	3.6811	1
37.4	3.7331	1				33.3	3.6811	1
37.5	3.7338	1				33.4	3.6817	1
37.6	3.7335	1				33.5	3.6811	1
37.7	3.7344	1				33.6	3.6817	1
37.8	3.7341	1				33.6	3.6817	1
37.9	3.7344	1				33.7	3.682	1
38	3.7344	1				33.8	3.6823	1
38.1	3.7347	1				33.9	3.682	1
38.2	3.7347	1				34	3.6823	1
38.3	3.7353	1				34.1	3.6829	1
38.4	3.7353	1				34.2	3.6829	1
38.5	3.7353	1				34.3	3.6829	1
38.6	3.7353	1				34.4	3.6829	1
38.7	3.7359	1				34.5	3.6829	1
38.8	3.7359	1				34.6	3.6832	1
38.9	3.7362	1				34.7	3.6835	1
39	3.7366	1				34.8	3.6839	1
39.1	3.7366	1				34.8	3.6839	1
39.2	3.7375	1				34.9	3.6839	1
39.3	3.7381	1				35	3.6848	1
39.4	3.7378	1				35.1	3.6842	1
39.5	3.7378	1				35.2	3.6839	1
39.6	3.7381	1				35.3	3.6848	1
39.8	3.7381	1				35.4	3.6848	1
39.9	3.7381	1				35.5	3.6848	1
40	3.7378	1				35.6	3.6851	1
40.1	3.7381	1				35.7	3.6857	1
40.2	3.7381	1				35.8	3.6857	1
40.3	3.7381	1				35.9	3.6857	1
40.4	3.7381	1				35.9	3.6857	1
40.5	3.7381	1				36	3.6857	1
40.6	3.7381	1				36.1	3.6857	1
40.7	3.7378	1				36.2	3.6857	1
40.8	3.7387	1				36.3	3.6857	1
40.9	3.7381	1				36.4	3.6857	1
41	3.7381	1				36.5	3.686	1
41.1	3.7393	1				36.6	3.6863	1
41.2	3.7393	1				36.7	3.6866	1
41.3	3.7387	1				36.8	3.687	1
41.4	3.739	1				36.9	3.6882	1
41.5	3.739	1				37	3.6876	1
41.6	3.7403	1				37.1	3.6882	1
41.7	3.74	1				37.1	3.6891	1
41.8	3.7397	1				37.2	3.6882	1
41.9	3.7403	1				37.3	3.6882	1
42	3.7403	1				37.4	3.6891	1
42.1	3.7406	1				37.5	3.6894	1
42.2	3.7409	1				37.6	3.6897	1
42.3	3.7412	1				37.7	3.6901	1
42.4	3.7409	1				37.8	3.6901	1
42.5	3.7418	1				37.9	3.691	1
42.7	3.7412	1				38	3.6907	1
42.8	3.7418	1				38.1	3.6907	1
42.9	3.7418	1				38.2	3.691	1
43	3.7418	1				38.3	3.6907	1
43.1	3.7421	1				38.3	3.6904	1
43.2	3.7421	1				38.4	3.6913	1
43.3	3.7424	1				38.5	3.6913	1
43.4	3.7421	1				38.6	3.6916	1
43.5	3.7421	1				38.7	3.6916	1
43.6	3.7428	1				38.8	3.6913	1
43.7	3.7424	1				38.9	3.6913	1
43.8	3.7428	1				39	3.6919	1
43.9	3.7428	1				39.1	3.6919	1
44	3.7428	1				39.2	3.6919	1
44.1	3.7428	1				39.3	3.6922	1
44.2	3.7431	1				39.4	3.6922	1
44.3	3.7434	1				39.5	3.6928	1
44.4	3.7437	1				39.5	3.6938	1
44.5	3.7437	1				39.6	3.6941	1
44.6	3.7437	1				39.7	3.6944	1
44.7	3.7437	1				39.8	3.695	1
44.8	3.7443	1				39.9	3.695	1
44.9	3.7443	1				40	3.695	1
45	3.7443	1				40.1	3.695	1
45.1	3.7443	1				40.2	3.6953	1
45.2	3.7446	1				40.3	3.695	1
45.3	3.7449	1				40.4	3.6959	1
45.4	3.7449	1				40.5	3.6953	1
45.5	3.7452	1				40.6	3.695	1
45.7	3.7452	1				40.6	3.695	1
45.8	3.7455	1				40.7	3.695	1
45.9	3.7459	1				40.8	3.695	1
46	3.7459	1				40.9	3.6956	1
46.1	3.7459	1				41	3.6953	1
46.2	3.7462	1				41.1	3.6956	1
46.3	3.7459	1				41.2	3.6963	1
46.4	3.7468	1				41.3	3.6966	1
46.5	3.7468	1				41.4	3.6963	1
46.6	3.7474	1				41.5	3.6969	1
46.7	3.7474	1				41.6	3.6969	1
46.8	3.7474	1				41.7	3.6966	1
46.9	3.7474	1				41.8	3.6963	1
47	3.748	1				41.8	3.6969	1
47.1	3.748	1				41.9	3.6966	1
47.2	3.7483	1				42	3.6972	1
47.3	3.748	1				42.1	3.6969	1
47.4	3.7483	1				42.2	3.6978	1
47.5	3.7483	1				42.3	3.6978	1
47.6	3.7483	1				42.4	3.6981	1
47.7	3.7483	1				42.5	3.6984	1
47.8	3.749	1				42.6	3.6987	1
47.9	3.7486	1				42.7	3.699	1
48	3.749	1				42.8	3.7	1
48.1	3.749	1				42.9	3.6997	1
48.2	3.7493	1				43	3.7006	1
48.3	3.7493	1				43	3.7006	1
48.4	3.7493	1				43.1	3.7012	1
48.5	3.7496	1				43.2	3.7009	1
48.6	3.7499	1				43.3	3.7012	1
48.8	3.7499	1				43.4	3.7015	1
48.9	3.7502	1				43.5	3.7009	1
49	3.7505	1				43.6	3.7009	1
49.1	3.7502	1				43.7	3.7009	1
49.2	3.7502	1				43.8	3.7009	1
49.3	3.7508	1				43.9	3.7006	1
49.4	3.7511	1				44	3.7012	1
49.5	3.7508	1				44.1	3.7006	1
49.6	3.7517	1				44.2	3.7006	1
49.7	3.7514	1				44.2	3.7015	1
49.8	3.7514	1				44.3	3.7009	1
49.9	3.7521	1				44.4	3.7012	1
50	3.7521	1				44.5	3.7021	1
50.1	3.7521	1				44.6	3.7018	1
50.2	3.7524	1				44.7	3.7025	1
50.3	3.7524	1				44.8	3.7031	1
50.4	3.7527	1				44.9	3.7028	1
50.5	3.753	1				45	3.7034	1
50.6	3.7527	1				45.1	3.704	1
50.7	3.753	1				45.2	3.704	1
50.8	3.753	1				45.3	3.7037	1
50.9	3.7533	1				45.4	3.7043	1
51	3.7536	1				45.4	3.7043	1
51.1	3.7533	1				45.5	3.7043	1
51.2	3.7533	1				45.6	3.7052	1
51.3	3.7536	1				45.7	3.7052	1
51.4	3.7536	1				45.8	3.7052	1
51.5	3.7539	1				45.9	3.7052	1
51.6	3.7545	1				46	3.7059	1
51.7	3.7545	1				46.1	3.7062	1
51.9	3.7548	1				46.2	3.7062	1
52	3.7545	1				46.3	3.7062	1
52.1	3.7552	1				46.4	3.7068	1
52.2	3.7552	1				46.5	3.7068	1
52.3	3.7555	1				46.6	3.7065	1
52.4	3.7558	1				46.6	3.7068	1
52.5	3.7558	1				46.7	3.7068	1
52.6	3.7561	1				46.8	3.7074	1
52.7	3.7564	1				46.9	3.708	1
52.8	3.7564	1				47	3.7083	1
52.9	3.7567	1				47.1	3.7077	1
53	3.7564	1				47.2	3.7087	1
53.1	3.7567	1				47.3	3.7087	1
53.2	3.757	1				47.4	3.7096	1
53.3	3.7567	1				47.5	3.7099	1
53.4	3.7573	1				47.6	3.7099	1
53.5	3.7573	1				47.7	3.7099	1
53.6	3.7573	1				47.7	3.7099	1
53.7	3.757	1				47.8	3.7108	1
53.8	3.7573	1				47.9	3.7108	1
53.9	3.7573	1				48	3.7108	1
54	3.7576	1				48.1	3.7108	1
54.1	3.7579	1				48.2	3.7108	1
54.2	3.7576	1				48.3	3.7108	1
54.3	3.7583	1				48.4	3.7108	1
54.4	3.7583	1				48.5	3.7108	1
54.5	3.7586	1				48.6	3.7108	1
54.6	3.7586	1				48.7	3.7111	1
54.8	3.7589	1				48.8	3.7108	1
54.9	3.7583	1				48.9	3.7114	1
55	3.7583	1				48.9	3.7108	1
55.1	3.7589	1				49	3.7114	1
55.2	3.7586	1				49.1	3.7118	1
55.3	3.7589	1				49.2	3.7118	1
55.4	3.7592	1				49.3	3.7118	1
55.5	3.7592	1				49.4	3.7121	1
55.6	3.7589	1				49.5	3.7121	1
55.7	3.7592	1				49.6	3.7124	1
55.8	3.7598	1				49.7	3.7133	1
55.9	3.7598	1				49.8	3.7133	1
56	3.7598	1				49.9	3.7136	1
56.1	3.7604	1				50	3.7145	1
56.2	3.7601	1				50.1	3.7145	1
56.3	3.7604	1				50.1	3.7152	1
56.4	3.7604	1				50.2	3.7145	1
56.5	3.7607	1				50.3	3.7149	1
56.6	3.7604	1				50.4	3.7152	1
56.7	3.7614	1				50.5	3.7155	1
56.8	3.7614	1				50.6	3.7155	1
56.9	3.7614	1				50.7	3.7155	1
57	3.7614	1				50.8	3.7158	1
57.1	3.7623	1				50.9	3.7161	1
57.2	3.7623	1				51	3.7155	1
57.3	3.7623	1				51.1	3.7158	1
57.4	3.762	1				51.2	3.7164	1
57.5	3.7626	1				51.3	3.7173	1
57.7	3.7629	1				51.3	3.7173	1
57.8	3.7629	1				51.4	3.7173	1
57.9	3.7626	1				51.5	3.718	1
58	3.7629	1				51.6	3.718	1
58.1	3.7635	1				51.7	3.718	1
58.2	3.7635	1				51.8	3.7173	1
58.3	3.7635	1				51.9	3.7186	1
58.4	3.7641	1				52	3.7189	1
58.5	3.7641	1				52.1	3.7201	1
58.6	3.7645	1				52.2	3.7195	1
58.7	3.7645	1				52.3	3.7195	1
58.8	3.7645	1				52.4	3.7201	1
58.9	3.7645	1				52.5	3.7201	1
59	3.7648	1				52.5	3.7207	1
59.1	3.7648	1				52.6	3.7204	1
59.2	3.7645	1				52.7	3.7204	1
59.3	3.7654	1				52.8	3.7211	1
59.4	3.7651	1				52.9	3.7211	1
59.5	3.7648	1				53	3.7211	1
59.6	3.7657	1				53.1	3.7211	1
59.7	3.7654	1				53.2	3.7211	1
59.8	3.766	1				53.3	3.7211	1
59.9	3.7663	1				53.4	3.7211	1
60	3.7666	1				53.5	3.7217	1
60.1	3.7666	1				53.6	3.7217	1
60.2	3.7672	1				53.7	3.722	1
60.3	3.7669	1				53.7	3.722	1
60.4	3.7669	1				53.8	3.722	1
60.6	3.7672	1				53.9	3.7229	1
60.7	3.7672	1				54	3.7223	1
60.8	3.7672	1				54.1	3.7232	1
60.9	3.7676	1				54.2	3.7232	1
61	3.7679	1				54.3	3.7248	1
61.1	3.7679	1				54.4	3.7248	1
61.2	3.7676	1				54.5	3.7248	1
61.3	3.7679	1				54.6	3.7248	1
61.4	3.7688	1				54.7	3.7251	1
61.5	3.7685	1				54.8	3.7257	1
61.6	3.7688	1				54.9	3.7263	1
61.7	3.7688	1				54.9	3.7257	1
61.8	3.7694	1				55	3.726	1
61.9	3.7691	1				55.1	3.7257	1
62	3.7694	1				55.2	3.7257	1
62.1	3.7694	1				55.3	3.726	1
62.2	3.7697	1				55.4	3.7257	1
62.3	3.7694	1				55.5	3.7257	1
62.4	3.7697	1				55.6	3.7257	1
62.5	3.7694	1				55.7	3.726	1
62.6	3.77	1				55.8	3.7266	1
62.7	3.7697	1				55.9	3.7266	1
62.8	3.77	1				56	3.7266	1
62.9	3.77	1				56.1	3.7269	1
63	3.77	1				56.1	3.7266	1
63.1	3.7707	1				56.2	3.7276	1
63.2	3.7713	1				56.3	3.7269	1
63.4	3.7719	1				56.4	3.7285	1
63.5	3.7719	1				56.5	3.7288	1
63.6	3.7725	1				56.6	3.7297	1
63.7	3.7722	1				56.7	3.7294	1
63.8	3.7725	1				56.8	3.7297	1
63.9	3.7725	1				56.9	3.7297	1
64	3.7725	1				57	3.7304	1
64.1	3.7728	1				57.1	3.731	1
64.2	3.7728	1				57.2	3.7313	1
64.3	3.7731	1				57.3	3.7313	1
64.4	3.7734	1				57.3	3.7313	1
64.5	3.7738	1				57.4	3.7313	1
64.6	3.7744	1				57.5	3.7313	1
64.7	3.7741	1				57.6	3.7313	1
64.8	3.7741	1				57.7	3.7313	1
64.9	3.7741	1				57.8	3.7319	1
65	3.7738	1				57.9	3.7316	1
65.1	3.7741	1				58	3.7319	1
65.2	3.7741	1				58.1	3.7322	1
65.3	3.7741	1				58.2	3.7325	1
65.4	3.775	1				58.3	3.7325	1
65.5	3.7744	1				58.4	3.7331	1
65.6	3.7744	1				58.5	3.7335	1
65.7	3.7744	1				58.6	3.7338	1
65.8	3.7753	1				58.6	3.7341	1
65.9	3.7756	1				58.7	3.7344	1
66	3.7759	1				58.8	3.7344	1
66.2	3.7756	1				58.9	3.7347	1
66.3	3.7756	1				59	3.735	1
66.4	3.7756	1				59.1	3.735	1
66.5	3.7759	1				59.2	3.735	1
66.6	3.7762	1				59.3	3.7353	1
66.7	3.7766	1				59.4	3.7359	1
66.8	3.7772	1				59.5	3.735	1
66.9	3.7772	1				59.6	3.7359	1
67	3.7775	1				59.7	3.7362	1
67.1	3.7769	1				59.8	3.7369	1
67.2	3.7778	1				59.8	3.7369	1
67.3	3.7778	1				59.9	3.7369	1
67.4	3.7778	1				60	3.7369	1
67.5	3.7781	1				60.1	3.7369	1
67.6	3.7784	1				60.2	3.7369	1
67.7	3.7787	1				60.3	3.7369	1
67.8	3.7787	1				60.4	3.7369	1
67.9	3.7787	1				60.5	3.7375	1
68	3.7784	1				60.6	3.7372	1
68.1	3.7784	1				60.7	3.7378	1
68.2	3.7787	1				60.8	3.7387	1
68.3	3.779	1				60.9	3.7387	1
68.4	3.779	1				61	3.7387	1
68.5	3.779	1				61	3.7387	1
68.6	3.7793	1				61.1	3.7397	1
68.7	3.7793	1				61.2	3.7397	1
68.8	3.7797	1				61.3	3.7406	1
69	3.7797	1				61.4	3.7406	1
69.1	3.7797	1				61.5	3.7406	1
69.2	3.7797	1				61.6	3.7406	1
69.3	3.78	1				61.7	3.7409	1
69.4	3.7803	1				61.8	3.7409	1
69.5	3.7806	1				61.9	3.7409	1
69.6	3.7806	1				62	3.7409	1
69.7	3.7815	1				62.1	3.7412	1
69.8	3.7818	1				62.2	3.7415	1
69.9	3.7818	1				62.2	3.7415	1
70	3.7818	1				62.3	3.7415	1
70.1	3.7818	1				62.4	3.7409	1
70.2	3.7821	1				62.5	3.7409	1
70.3	3.7824	1				62.6	3.7415	1
70.4	3.7824	1				62.7	3.7418	1
70.5	3.7831	1				62.8	3.7428	1
70.6	3.7834	1				62.9	3.7434	1
70.7	3.7828	1				63	3.744	1
70.8	3.7828	1				63.1	3.7443	1
70.9	3.7831	1				63.2	3.7443	1
71	3.7837	1				63.3	3.7443	1
71.1	3.7837	1				63.4	3.7446	1
71.2	3.7831	1				63.4	3.7452	1
71.3	3.7834	1				63.5	3.7452	1
71.4	3.7837	1				63.6	3.7455	1
71.6	3.7843	1				63.7	3.7455	1
71.7	3.7837	1				63.8	3.7459	1
71.8	3.784	1				63.9	3.7462	1
71.9	3.7843	1				64	3.7459	1
72	3.7837	1				64.1	3.7462	1
72.1	3.7843	1				64.2	3.7462	1
72.2	3.7843	1				64.3	3.7462	1
72.3	3.784	1				64.4	3.7462	1
72.4	3.7843	1				64.5	3.7465	1
72.5	3.7843	1				64.6	3.7462	1
72.6	3.7849	1				64.6	3.7465	1
72.7	3.7846	1				64.7	3.7465	1
72.8	3.7855	1				64.8	3.7471	1
72.9	3.7859	1				64.9	3.7468	1
73	3.7865	1				65	3.7465	1
73.1	3.7865	1				65.1	3.7477	1
73.2	3.7865	1				65.2	3.7474	1
73.3	3.7865	1				65.3	3.7474	1
73.4	3.7859	1				65.4	3.7483	1
73.5	3.7865	1				65.5	3.7483	1
73.7	3.7871	1				65.6	3.7483	1
73.8	3.7874	1				65.7	3.749	1
73.9	3.7877	1				65.8	3.749	1
74	3.788	1				65.8	3.7499	1
74.1	3.7883	1				65.9	3.7496	1
74.1	3.7381	1				66	3.7499	1
74.2	3.7437	1				66.1	3.7508	1
74.3	3.7452	1				66.2	3.7508	1
74.4	3.7462	1				66.3	3.7508	1
74.5	3.7477	1				66.4	3.7508	1
74.6	3.748	1				66.5	3.7511	1
74.7	3.7486	1				66.6	3.7511	1
74.8	3.7493	1				66.7	3.7508	1
74.9	3.7493	1				66.8	3.7514	1
75	3.7496	1				66.9	3.7514	1
75.1	3.7499	1				67	3.7517	1
75.2	3.7511	1				67	3.7517	1
75.3	3.7514	1				67.1	3.7521	1
75.4	3.7521	1				67.2	3.7517	1
75.6	3.7527	1				67.3	3.7527	1
75.7	3.753	1				67.4	3.7524	1
75.8	3.7539	1				67.5	3.7527	1
75.9	3.7539	1				67.6	3.7533	1
76	3.7545	1				67.7	3.7527	1
76.1	3.7548	1				67.8	3.7527	1
76.2	3.7548	1				67.9	3.7539	1
76.3	3.7561	1				68	3.7542	1
76.4	3.7564	1				68.1	3.7542	1
76.5	3.7564	1				68.2	3.7548	1
76.6	3.7567	1				68.2	3.7548	1
76.7	3.7573	1				68.3	3.7545	1
76.8	3.757	1				68.4	3.7552	1
76.9	3.7573	1				68.5	3.7545	1
77	3.7583	1				68.6	3.7555	1
77.1	3.7586	1				68.7	3.7552	1
77.2	3.7586	1				68.8	3.7555	1
77.3	3.7589	1				68.9	3.7558	1
77.4	3.7598	1				69	3.7555	1
77.5	3.7598	1				69.1	3.7564	1
77.6	3.7592	1				69.2	3.7561	1
77.7	3.7598	1				69.3	3.7564	1
77.8	3.7598	1				69.4	3.7564	1
77.9	3.7604	1				69.4	3.7567	1
78	3.7604	1				69.5	3.7567	1
78.1	3.761	1				69.6	3.757	1
78.2	3.7614	1				69.7	3.757	1
78.3	3.762	1				69.8	3.757	1
78.4	3.762	1				69.9	3.7576	1
78.5	3.7626	1				70	3.7583	1
78.6	3.7629	1				70.1	3.7583	1
78.7	3.7638	1				70.2	3.7583	1
78.9	3.7641	1				70.3	3.7583	1
79	3.7641	1				70.4	3.7583	1
79.1	3.7648	1				70.5	3.7589	1
79.2	3.7648	1				70.6	3.7595	1
79.3	3.7648	1				70.6	3.7598	1
79.4	3.7654	1				70.7	3.7601	1
79.5	3.7651	1				70.8	3.7604	1
79.6	3.766	1				70.9	3.761	1
79.7	3.7666	1				71	3.761	1
79.8	3.7672	1				71.1	3.761	1
79.9	3.7679	1				71.2	3.761	1
80	3.7672	1				71.3	3.761	1
80.1	3.7679	1				71.4	3.761	1
80.2	3.7679	1				71.5	3.761	1
80.3	3.7688	1				71.6	3.761	1
80.4	3.7691	1				71.7	3.7614	1
80.5	3.7694	1				71.8	3.761	1
80.6	3.7694	1				71.8	3.7617	1
80.7	3.7694	1				71.9	3.762	1
80.8	3.7694	1				72	3.761	1
80.9	3.7697	1				72.1	3.7617	1
81	3.77	1				72.2	3.7617	1
81.1	3.7707	1				72.3	3.7623	1
81.2	3.7707	1				72.4	3.762	1
81.3	3.7713	1				72.5	3.7629	1
81.4	3.7722	1				72.6	3.7632	1
81.5	3.7728	1				72.7	3.7635	1
81.6	3.7728	1				72.8	3.7638	1
81.7	3.7734	1				72.9	3.7641	1
81.8	3.7738	1				73	3.7641	1
81.9	3.7741	1				73.1	3.7648	1
82.1	3.7744	1				73.1	3.7657	1
82.2	3.7741	1				73.2	3.7657	1
82.3	3.7744	1				73.3	3.7657	1
82.4	3.7747	1				73.4	3.7666	1
82.5	3.7741	1				73.5	3.766	1
82.6	3.7744	1				73.6	3.7663	1
82.7	3.775	1				73.7	3.7657	1
82.8	3.7756	1				73.8	3.7663	1
82.9	3.7762	1				73.9	3.766	1
83	3.7762	1				74	3.7657	1
83.1	3.7769	1				74.1	3.7663	1
83.2	3.7775	1				74.2	3.766	1
83.3	3.7772	1				74.3	3.766	1
83.4	3.7778	1				74.3	3.7682	1
83.5	3.7781	1				74.4	3.7679	1
83.6	3.7784	1				74.5	3.7682	1
83.7	3.7787	1				74.6	3.7688	1
83.8	3.779	1				74.7	3.7688	1
83.9	3.779	1				74.8	3.7688	1
84	3.779	1				74.9	3.7697	1
84.1	3.7797	1				75	3.7697	1
84.2	3.7797	1				75.1	3.77	1
84.3	3.7797	1				75.2	3.7703	1
84.4	3.78	1				75.3	3.7703	1
84.5	3.7797	1				75.4	3.7703	1
84.6	3.7803	1				75.5	3.7707	1
84.7	3.7809	1				75.5	3.7703	1
84.8	3.7818	1				75.6	3.771	1
84.9	3.7818	1				75.7	3.7707	1
85	3.7821	1				75.8	3.7713	1
85.1	3.7828	1				75.9	3.7713	1
85.3	3.7834	1				76	3.7719	1
85.4	3.7837	1				76.1	3.7722	1
85.5	3.784	1				76.2	3.7719	1
85.6	3.7837	1				76.3	3.7722	1
85.7	3.7837	1				76.4	3.7722	1
85.8	3.784	1				76.5	3.7722	1
85.9	3.7843	1				76.6	3.7725	1
86	3.784	1				76.7	3.7722	1
86.1	3.7846	1				76.7	3.7728	1
86.2	3.784	1				76.8	3.7731	1
86.3	3.7846	1				76.9	3.7731	1
86.4	3.7846	1				77	3.7738	1
86.5	3.7846	1				77.1	3.7741	1
86.6	3.7859	1				77.2	3.7744	1
86.7	3.7862	1				77.3	3.7741	1
86.8	3.7862	1				77.4	3.775	1
86.9	3.7865	1				77.5	3.775	1
87	3.7871	1				77.6	3.775	1
87.1	3.7871	1				77.7	3.7753	1
87.2	3.7868	1				77.8	3.7756	1
87.3	3.7877	1				77.9	3.7759	1
87.4	3.788	1				77.9	3.7756	1
87.5	3.789	1				78	3.7759	1
87.6	3.7893	1				78.1	3.7766	1
87.7	3.789	1				78.2	3.7766	1
87.8	3.789	1				78.3	3.7769	1
87.9	3.789	1				78.4	3.7769	1
88	3.7899	1				78.5	3.7769	1
88.1	3.7899	1				78.6	3.7769	1
88.2	3.789	1				78.7	3.7769	1
88.3	3.7911	1				78.8	3.7769	1
88.5	3.7911	1				78.9	3.7769	1
88.6	3.7917	1				79	3.7769	1
88.7	3.7914	1				79.1	3.7772	1
88.8	3.7914	1				79.1	3.7772	1
88.9	3.7924	1				79.2	3.7778	1
89	3.7933	1				79.3	3.7781	1
89.1	3.793	1				79.4	3.7784	1
89.2	3.793	1				79.5	3.7781	1
89.3	3.7933	1				79.6	3.7781	1
89.4	3.7936	1				79.7	3.7787	1
89.5	3.7936	1				79.8	3.779	1
89.6	3.7936	1				79.9	3.7797	1
89.7	3.7942	1				80	3.78	1
89.8	3.7945	1				80.1	3.7803	1
89.9	3.7948	1				80.2	3.7806	1
90	3.7952	1				80.3	3.7806	1
90.1	3.7952	1				80.3	3.7809	1
90.2	3.7952	1				80.4	3.7806	1
90.3	3.7955	1				80.5	3.7806	1
90.4	3.7955	1				80.6	3.7812	1
90.5	3.7958	1				80.7	3.7812	1
90.6	3.7961	1				80.8	3.7812	1
90.7	3.7964	1				80.9	3.7806	1
90.8	3.7967	1				81	3.7818	1
90.9	3.797	1				81.1	3.7815	1
91	3.7973	1				81.2	3.7818	1
91.1	3.7973	1				81.3	3.7821	1
91.2	3.7979	1				81.4	3.7824	1
91.3	3.7983	1				81.5	3.7824	1
91.5	3.7989	1				81.5	3.7824	1
91.6	3.7989	1				81.6	3.7824	1
91.7	3.7992	1				81.7	3.7828	1
91.8	3.7995	1				81.8	3.7824	1
91.9	3.7995	1				81.9	3.7828	1
92	3.7995	1				82	3.7834	1
92.1	3.7992	1				82.1	3.7834	1
92.2	3.7995	1				82.2	3.7834	1
92.3	3.7995	1				82.3	3.7843	1
92.4	3.8001	1				82.4	3.7843	1
92.5	3.8004	1				82.5	3.7843	1
92.6	3.8004	1				82.6	3.7843	1
92.7	3.8004	1				82.7	3.7843	1
92.8	3.8007	1				82.7	3.7849	1
92.9	3.8007	1				82.8	3.7849	1
93	3.801	1				82.9	3.7852	1
93.1	3.8017	1				83	3.7849	1
93.2	3.8023	1				83.1	3.7855	1
93.3	3.8023	1				83.2	3.7852	1
93.4	3.8026	1				83.3	3.7859	1
93.5	3.8032	1				83.4	3.7865	1
93.6	3.8038	1				83.5	3.7865	1
93.7	3.8035	1				83.6	3.7865	1
93.8	3.8038	1				83.7	3.7868	1
93.9	3.8045	1				83.8	3.7862	1
94	3.8051	1				83.9	3.7868	1
94.1	3.8051	1				83.9	3.7862	1
94.2	3.8048	1				84	3.7865	1
94.3	3.8051	1				84.1	3.7868	1
94.4	3.8051	1				84.2	3.7868	1
94.6	3.8054	1				84.3	3.7868	1
94.7	3.8054	1				84.4	3.7871	1
94.8	3.8054	1				84.5	3.7877	1
94.9	3.8057	1				84.6	3.7877	1
95	3.8057	1				84.7	3.788	1
95.1	3.8057	1				84.8	3.7886	1
95.2	3.8066	1				84.9	3.7883	1
95.3	3.8066	1				85	3.789	1
95.4	3.8072	1				85.1	3.7896	1
95.5	3.8079	1				85.1	3.7905	1
95.6	3.8076	1				85.2	3.7899	1
95.7	3.8082	1				85.3	3.7908	1
95.8	3.8082	1				85.4	3.7908	1
95.9	3.8088	1				85.5	3.7911	1
96	3.8091	1				85.6	3.7911	1
96.1	3.8094	1				85.7	3.7917	1
96.2	3.81	1				85.8	3.7917	1
96.3	3.81	1				85.9	3.7917	1
96.4	3.8103	1				86	3.7917	1
96.5	3.8097	1				86.1	3.7917	1
96.6	3.8097	1				86.2	3.7917	1
96.7	3.8107	1				86.3	3.7917	1
96.8	3.81	1				86.3	3.7917	1
96.9	3.8103	1				86.4	3.7924	1
97	3.8107	1				86.5	3.7924	1
97.1	3.811	1				86.6	3.7917	1
97.2	3.8113	1				86.7	3.7924	1
97.3	3.8113	1				86.8	3.7924	1
97.4	3.8119	1				86.9	3.793	1
97.6	3.8122	1				87	3.793	1
97.7	3.8125	1				87.1	3.793	1
97.8	3.8134	1				87.2	3.7936	1
97.9	3.8141	1				87.3	3.7936	1
98	3.8141	1				87.4	3.7936	1
98.1	3.8141	1				87.5	3.7945	1
98.2	3.8144	1				87.6	3.7952	1
98.3	3.8141	1				87.6	3.7952	1
98.4	3.8141	1				87.7	3.7958	1
98.5	3.8144	1				87.8	3.7955	1
98.6	3.8147	1				87.9	3.7964	1
98.7	3.815	1				88	3.7955	1
98.8	3.8147	1				88.1	3.7964	1
98.9	3.8153	1				88.2	3.7964	1
99	3.8156	1				88.3	3.7964	1
99.1	3.8162	1				88.4	3.7964	1
99.2	3.8169	1				88.5	3.7964	1
99.3	3.8172	1				88.6	3.7964	1
99.4	3.8178	1				88.7	3.7964	1
99.5	3.8181	1				88.8	3.797	1
99.6	3.8187	1				88.8	3.7973	1
99.7	3.819	1				88.9	3.7973	1
99.8	3.819	1				89	3.7976	1
99.9	3.819	1				89.1	3.7983	1
100	3.8187	1				89.2	3.7979	1
100.1	3.8193	1				89.3	3.7983	1
100.2	3.8193	1				89.4	3.7983	1
100.3	3.82	1				89.5	3.7983	1
100.4	3.82	1				89.6	3.7983	1
100.6	3.82	1				89.7	3.7983	1
100.7	3.8203	1				89.8	3.7983	1
100.8	3.82	1				89.9	3.7986	1
100.9	3.8206	1				90	3.7992	1
101	3.8209	1				90	3.7992	1
101.1	3.8203	1				90.1	3.7995	1
101.2	3.8209	1				90.2	3.7998	1
101.3	3.8212	1				90.3	3.7998	1
101.4	3.8212	1				90.4	3.8007	1
101.5	3.8221	1				90.5	3.8004	1
101.6	3.8227	1				90.6	3.8007	1
101.7	3.8234	1				90.7	3.8007	1
101.8	3.8237	1				90.8	3.801	1
101.9	3.8237	1				90.9	3.802	1
102	3.824	1				91	3.802	1
102.1	3.8243	1				91.1	3.802	1
102.2	3.8243	1				91.2	3.802	1
102.3	3.8243	1				91.3	3.802	1
102.4	3.8246	1				91.3	3.802	1
102.5	3.8249	1				91.4	3.8023	1
102.6	3.8249	1				91.5	3.8026	1
102.7	3.8255	1				91.6	3.8026	1
102.8	3.8262	1				91.7	3.8026	1
102.9	3.8255	1				91.8	3.8029	1
103	3.8271	1				91.9	3.8029	1
103.1	3.8271	1				92	3.8029	1
103.2	3.8265	1				92.1	3.8035	1
103.3	3.8271	1				92.2	3.8035	1
103.4	3.8271	1				92.3	3.8038	1
103.6	3.8274	1				92.4	3.8038	1
103.7	3.8277	1				92.5	3.8038	1
103.8	3.8277	1				92.5	3.8041	1
103.9	3.8274	1				92.6	3.8038	1
104	3.8274	1				92.7	3.8048	1
104.1	3.8274	1				92.8	3.8048	1
104.2	3.8277	1				92.9	3.8054	1
104.3	3.8277	1				93	3.8057	1
104.4	3.8286	1				93.1	3.8057	1
104.5	3.8289	1				93.2	3.8057	1
104.6	3.8296	1				93.3	3.8066	1
104.7	3.8296	1				93.4	3.806	1
104.8	3.8296	1				93.5	3.8063	1
104.9	3.8305	1				93.6	3.8063	1
105	3.8308	1				93.7	3.8069	1
105.1	3.8311	1				93.7	3.8072	1
105.2	3.8311	1				93.8	3.8066	1
105.3	3.8308	1				93.9	3.8069	1
105.4	3.8311	1				94	3.8076	1
105.5	3.8314	1				94.1	3.8076	1
105.6	3.8314	1				94.2	3.8088	1
105.7	3.8324	1				94.3	3.8091	1
105.8	3.8327	1				94.4	3.8094	1
105.9	3.8327	1				94.5	3.8094	1
106	3.8339	1				94.6	3.8094	1
106.1	3.8336	1				94.7	3.8094	1
106.2	3.8345	1				94.8	3.8103	1
106.3	3.8345	1				94.9	3.8103	1
106.4	3.8342	1				94.9	3.8107	1
106.6	3.8348	1				95	3.8103	1
106.7	3.8355	1				95.1	3.8107	1
106.8	3.8345	1				95.2	3.811	1
106.9	3.8351	1				95.3	3.8113	1
107	3.8355	1				95.4	3.8113	1
107.1	3.8355	1				95.5	3.8113	1
107.2	3.8358	1				95.6	3.8113	1
107.3	3.8364	1				95.7	3.8116	1
107.4	3.8364	1				95.8	3.8116	1
107.5	3.8367	1				95.9	3.8122	1
107.6	3.8367	1				96	3.8122	1
107.7	3.8373	1				96.1	3.8125	1
107.8	3.8373	1				96.1	3.8125	1
107.9	3.8382	1				96.2	3.8125	1
108	3.8379	1				96.3	3.8134	1
108.1	3.8386	1				96.4	3.8134	1
108.2	3.8386	1				96.5	3.8141	1
108.3	3.8395	1				96.6	3.8138	1
108.4	3.8398	1				96.7	3.8134	1
108.5	3.8404	1				96.8	3.8147	1
108.6	3.8407	1				96.9	3.8144	1
108.7	3.8407	1				97	3.8144	1
108.8	3.8407	1				97.1	3.815	1
108.9	3.8404	1				97.2	3.8141	1
109	3.841	1				97.3	3.8156	1
109.1	3.841	1				97.3	3.815	1
109.2	3.8413	1				97.4	3.815	1
109.3	3.8417	1				97.5	3.8156	1
109.4	3.8429	1				97.6	3.815	1
109.5	3.8429	1				97.7	3.8159	1
109.7	3.8435	1				97.8	3.8159	1
109.8	3.8432	1				97.9	3.8162	1
109.9	3.8438	1				98	3.8169	1
110	3.8438	1				98.1	3.8169	1
110.1	3.8448	1				98.2	3.8169	1
110.2	3.8448	1				98.3	3.8169	1
110.3	3.8454	1				98.4	3.8172	1
110.4	3.8454	1				98.5	3.8178	1
110.5	3.8454	1				98.5	3.8178	1
110.6	3.8457	1				98.6	3.8178	1
110.7	3.8457	1				98.7	3.8181	1
110.8	3.846	1				98.8	3.8178	1
110.9	3.8466	1				98.9	3.8178	1
111	3.8469	1				99	3.8181	1
111.1	3.8469	1				99.1	3.8187	1
111.2	3.8469	1				99.2	3.819	1
111.3	3.8472	1				99.3	3.819	1
111.4	3.8472	1				99.4	3.8196	1
111.5	3.8479	1				99.5	3.8196	1
111.6	3.8479	1				99.6	3.8196	1
111.7	3.8485	1				99.7	3.8196	1
111.8	3.8488	1				99.7	3.8206	1
111.9	3.8491	1				99.8	3.8206	1
112	3.8497	1				99.9	3.8206	1
112.1	3.8497	1				100	3.8209	1
112.2	3.8503	1				100.1	3.8206	1
112.3	3.8503	1				100.2	3.8212	1
112.4	3.851	1				100.3	3.8212	1
112.5	3.851	1				100.4	3.8215	1
112.7	3.851	1				100.5	3.8221	1
112.8	3.851	1				100.6	3.8218	1
112.9	3.8513	1				100.7	3.8224	1
113	3.8513	1				100.8	3.8224	1
113.1	3.8522	1				100.9	3.8224	1
113.2	3.8516	1				100.9	3.8227	1
113.3	3.8528	1				101	3.8224	1
113.4	3.8528	1				101.1	3.8234	1
113.5	3.8537	1				101.2	3.8234	1
113.6	3.8541	1				101.3	3.824	1
113.7	3.8553	1				101.4	3.824	1
113.8	3.8556	1				101.5	3.8243	1
113.9	3.8556	1				101.6	3.8243	1
114	3.8562	1				101.7	3.8246	1
114.1	3.8562	1				101.8	3.8243	1
114.2	3.8562	1				101.9	3.8249	1
114.3	3.8562	1				102	3.8258	1
114.4	3.8565	1				102	3.8262	1
114.5	3.8565	1				102.1	3.8265	1
114.6	3.8562	1				102.2	3.8268	1
114.7	3.8572	1				102.3	3.8268	1
114.8	3.8575	1				102.4	3.8268	1
114.9	3.8572	1				102.5	3.8268	1
115	3.8578	1				102.6	3.8271	1
115.1	3.8584	1				102.7	3.8271	1
115.2	3.859	1				102.8	3.8271	1
115.3	3.8596	1				102.9	3.8271	1
115.4	3.8593	1				103	3.828	1
115.5	3.8593	1				103.1	3.828	1
115.7	3.8603	1				103.2	3.828	1
115.8	3.8599	1				103.2	3.8286	1
115.9	3.8606	1				103.3	3.8289	1
116	3.8606	1				103.4	3.8289	1
116.1	3.8609	1				103.5	3.8299	1
116.2	3.8612	1				103.6	3.8299	1
116.3	3.8615	1				103.7	3.8308	1
116.4	3.8615	1				103.8	3.8311	1
116.5	3.8615	1				103.9	3.8314	1
116.6	3.8618	1				104	3.8317	1
116.7	3.8627	1				104.1	3.8317	1
116.8	3.8627	1				104.2	3.8317	1
116.9	3.8637	1				104.3	3.8317	1
117	3.8646	1				104.4	3.8317	1
117.1	3.8646	1				104.4	3.8317	1
117.2	3.8652	1				104.5	3.8317	1
117.3	3.8658	1				104.6	3.8317	1
117.4	3.8655	1				104.7	3.832	1
117.5	3.8652	1				104.8	3.832	1
117.6	3.8661	1				104.9	3.8327	1
117.7	3.8661	1				105	3.8327	1
117.8	3.8668	1				105.1	3.8327	1
117.9	3.8674	1				105.2	3.833	1
118	3.8671	1				105.3	3.8336	1
118.1	3.8674	1				105.4	3.8336	1
118.2	3.868	1				105.5	3.8345	1
118.3	3.868	1				105.6	3.8345	1
118.4	3.8686	1				105.6	3.8355	1
118.5	3.8689	1				105.7	3.8348	1
118.7	3.8696	1				105.8	3.8355	1
118.8	3.8699	1				105.9	3.8364	1
118.9	3.8702	1				106	3.8364	1
119	3.8702	1				106.1	3.8361	1
119.1	3.8705	1				106.2	3.8364	1
119.2	3.8711	1				106.3	3.8364	1
119.3	3.8711	1				106.4	3.8364	1
119.4	3.8717	1				106.5	3.8367	1
119.5	3.872	1				106.6	3.8367	1
119.6	3.8723	1				106.7	3.8364	1
119.7	3.8736	1				106.8	3.837	1
119.8	3.8736	1				106.8	3.8373	1
119.9	3.8739	1				106.9	3.8382	1
120	3.8733	1				107	3.8389	1
120.1	3.8739	1				107.1	3.8382	1
120.2	3.8742	1				107.2	3.8392	1
120.3	3.8748	1				107.3	3.8389	1
120.4	3.8751	1				107.4	3.8392	1
120.5	3.8758	1				107.5	3.8392	1
120.6	3.8754	1				107.6	3.8392	1
120.7	3.8761	1				107.7	3.8401	1
120.8	3.8764	1				107.8	3.8398	1
120.9	3.8764	1				107.9	3.8401	1
121	3.8773	1				108	3.8401	1
121.1	3.8767	1				108	3.8404	1
121.2	3.8779	1				108.1	3.8404	1
121.3	3.8782	1				108.2	3.8407	1
121.5	3.8789	1				108.3	3.8404	1
121.6	3.8789	1				108.4	3.841	1
121.7	3.8795	1				108.5	3.8413	1
121.8	3.8795	1				108.6	3.842	1
121.9	3.8798	1				108.7	3.842	1
122	3.8798	1				108.8	3.842	1
122.1	3.8801	1				108.9	3.842	1
122.2	3.8807	1				109	3.842	1
122.3	3.881	1				109.1	3.8429	1
122.4	3.8816	1				109.2	3.8426	1
122.5	3.8826	1				109.2	3.8429	1
122.6	3.8823	1				109.3	3.8438	1
122.7	3.8832	1				109.4	3.8444	1
122.8	3.8832	1				109.5	3.8448	1
122.9	3.8832	1				109.6	3.8448	1
123	3.8835	1				109.7	3.8448	1
123.1	3.8841	1				109.8	3.8451	1
123.2	3.8841	1				109.9	3.8454	1
123.3	3.8847	1				110	3.8457	1
123.4	3.8847	1				110.1	3.8457	1
123.5	3.8847	1				110.2	3.8457	1
123.6	3.8851	1				110.3	3.8457	1
123.7	3.8857	1				110.4	3.8457	1
123.8	3.8857	1				110.4	3.8457	1
123.9	3.886	1				110.5	3.846	1
124	3.8863	1				110.6	3.8466	1
124.1	3.8872	1				110.7	3.8469	1
124.2	3.8885	1				110.8	3.8472	1
124.4	3.8882	1				110.9	3.8475	1
124.5	3.8885	1				111	3.8479	1
124.6	3.8888	1				111.1	3.8485	1
124.7	3.8897	1				111.2	3.8485	1
124.8	3.8906	1				111.3	3.8491	1
124.9	3.8906	1				111.4	3.8485	1
125	3.8906	1				111.5	3.8488	1
125.1	3.8906	1				111.6	3.8494	1
125.2	3.8916	1				111.6	3.8494	1
125.3	3.8916	1				111.7	3.85	1
125.4	3.8922	1				111.8	3.851	1
125.5	3.8925	1				111.9	3.8513	1
125.6	3.8925	1				112	3.8513	1
125.7	3.8937	1				112.1	3.8513	1
125.8	3.894	1				112.2	3.8513	1
125.9	3.8937	1				112.3	3.8519	1
126	3.8947	1				112.4	3.8522	1
126.1	3.8947	1				112.5	3.8522	1
126.2	3.8947	1				112.6	3.8522	1
126.3	3.8959	1				112.7	3.8525	1
126.4	3.8965	1				112.8	3.8522	1
126.5	3.8965	1				112.8	3.8522	1
126.6	3.8971	1				112.9	3.8531	1
126.7	3.8971	1				113	3.8537	1
126.8	3.8981	1				113.1	3.8547	1
126.9	3.8981	1				113.2	3.8547	1
127	3.8993	1				113.3	3.855	1
127.2	3.8996	1				113.4	3.8556	1
127.3	3.9002	1				113.5	3.8559	1
127.4	3.9002	1				113.6	3.8559	1
127.5	3.9002	1				113.7	3.8565	1
127.6	3.9006	1				113.8	3.8565	1
127.7	3.9006	1				113.9	3.8565	1
127.8	3.9009	1				114	3.8568	1
127.9	3.9018	1				114	3.8568	1
128	3.9018	1				114.1	3.8578	1
128.1	3.9018	1				114.2	3.8578	1
128.2	3.9027	1				114.3	3.8575	1
128.3	3.9024	1				114.4	3.8578	1
128.4	3.903	1				114.5	3.8581	1
128.5	3.9033	1				114.6	3.8587	1
128.6	3.904	1				114.7	3.8587	1
128.7	3.9046	1				114.8	3.8596	1
128.8	3.9055	1				114.9	3.8596	1
128.9	3.9058	1				115	3.8603	1
129	3.9061	1				115.1	3.8609	1
129.1	3.9064	1				115.2	3.8609	1
129.2	3.9064	1				115.2	3.8612	1
129.3	3.9068	1				115.3	3.8618	1
129.4	3.9077	1				115.4	3.8624	1
129.5	3.908	1				115.5	3.8624	1
129.6	3.9086	1				115.6	3.8624	1
129.7	3.9086	1				115.7	3.8627	1
129.8	3.9092	1				115.8	3.8634	1
130	3.9102	1				115.9	3.863	1
130.1	3.9108	1				116	3.8634	1
130.2	3.9111	1				116.1	3.864	1
130.3	3.9111	1				116.2	3.8643	1
130.4	3.9111	1				116.3	3.8646	1
130.5	3.9111	1				116.4	3.8643	1
130.6	3.9117	1				116.4	3.8649	1
130.7	3.912	1				116.5	3.8658	1
130.8	3.9126	1				116.6	3.8661	1
130.9	3.9126	1				116.7	3.8661	1
131	3.913	1				116.8	3.8665	1
131.1	3.9133	1				116.9	3.8671	1
131.2	3.9142	1				117	3.8671	1
131.3	3.9145	1				117.1	3.8671	1
131.4	3.9157	1				117.2	3.8671	1
131.5	3.9161	1				117.3	3.8671	1
131.6	3.9167	1				117.4	3.8677	1
131.7	3.917	1				117.5	3.868	1
131.8	3.917	1				117.6	3.868	1
131.9	3.917	1				117.6	3.8683	1
132	3.9173	1				117.7	3.8692	1
132.1	3.9179	1				117.8	3.8692	1
132.2	3.9188	1				117.9	3.8708	1
132.3	3.9192	1				118	3.8702	1
132.4	3.9192	1				118.1	3.8708	1
132.5	3.9198	1				118.2	3.8708	1
132.6	3.9198	1				118.3	3.8711	1
132.8	3.9201	1				118.4	3.8717	1
132.9	3.9204	1				118.5	3.8717	1
133	3.9207	1				118.6	3.872	1
133.1	3.9216	1				118.7	3.8723	1
133.2	3.9219	1				118.8	3.8727	1
133.3	3.9223	1				118.8	3.8727	1
133.4	3.9229	1				118.9	3.8727	1
133.5	3.9232	1				119	3.8736	1
133.6	3.9235	1				119.1	3.8742	1
133.7	3.9238	1				119.2	3.8742	1
133.8	3.9241	1				119.3	3.8748	1
133.9	3.9247	1				119.4	3.8754	1
134	3.926	1				119.5	3.8758	1
134.1	3.9263	1				119.6	3.8764	1
134.2	3.9266	1				119.7	3.8767	1
134.3	3.9269	1				119.8	3.8773	1
134.4	3.9269	1				119.9	3.877	1
134.5	3.9278	1				120	3.8773	1
134.6	3.9285	1				120	3.8776	1
134.7	3.9285	1				120.1	3.8779	1
134.8	3.9288	1				120.2	3.8782	1
134.9	3.9291	1				120.3	3.8782	1
135	3.9294	1				120.4	3.8789	1
135.1	3.9297	1				120.5	3.8798	1
135.2	3.93	1				120.6	3.8801	1
135.3	3.9303	1				120.7	3.8807	1
135.4	3.9313	1				120.8	3.8807	1
135.5	3.9316	1				120.9	3.881	1
135.7	3.9322	1				121	3.881	1
135.8	3.9325	1				121.1	3.8813	1
135.9	3.9328	1				121.2	3.882	1
136	3.9328	1				121.3	3.8823	1
136.1	3.9331	1				121.3	3.8829	1
136.2	3.9337	1				121.4	3.8823	1
136.3	3.9344	1				121.5	3.8826	1
136.4	3.935	1				121.6	3.8829	1
136.5	3.9356	1				121.7	3.8829	1
136.6	3.9356	1				121.8	3.8844	1
136.7	3.9359	1				121.9	3.8847	1
136.8	3.9362	1				122	3.8851	1
136.9	3.9365	1				122.1	3.8857	1
137	3.9371	1				122.2	3.8866	1
137.1	3.9378	1				122.3	3.8866	1
137.2	3.9381	1				122.4	3.8866	1
137.3	3.9387	1				122.5	3.8866	1
137.4	3.9384	1				122.5	3.8866	1
137.5	3.9399	1				122.6	3.8869	1
137.6	3.939	1				122.7	3.8866	1
137.7	3.9402	1				122.8	3.8872	1
137.8	3.9399	1				122.9	3.8875	1
137.9	3.9418	1				123	3.8875	1
138	3.9415	1				123.1	3.8882	1
138.1	3.9424	1				123.2	3.8891	1
138.2	3.9424	1				123.3	3.8894	1
138.3	3.943	1				123.4	3.8897	1
138.5	3.9433	1				123.5	3.8903	1
138.6	3.9437	1				123.6	3.89	1
138.7	3.9449	1				123.7	3.8906	1
138.8	3.9452	1				123.7	3.8913	1
138.9	3.9455	1				123.8	3.8922	1
139	3.9458	1				123.9	3.8922	1
139.1	3.9449	1				124	3.8919	1
139.2	3.9458	1				124.1	3.8919	1
139.3	3.9464	1				124.2	3.8922	1
139.4	3.9471	1				124.3	3.8931	1
139.5	3.9471	1				124.4	3.8931	1
139.6	3.9474	1				124.5	3.894	1
139.7	3.948	1				124.6	3.8947	1
139.8	3.9486	1				124.7	3.8953	1
139.9	3.9499	1				124.8	3.895	1
140	3.9499	1				124.9	3.8959	1
140.1	3.9505	1				124.9	3.8965	1
140.2	3.9508	1				125	3.8968	1
140.3	3.9511	1				125.1	3.8968	1
140.4	3.9514	1				125.2	3.8968	1
140.5	3.9523	1				125.3	3.8968	1
140.6	3.9526	1				125.4	3.8971	1
140.7	3.9526	1				125.5	3.8968	1
140.8	3.9533	1				125.6	3.8975	1
140.9	3.9539	1				125.7	3.8978	1
141	3.9539	1				125.8	3.8981	1
141.1	3.9548	1				125.9	3.9002	1
141.2	3.9554	1				126	3.9002	1
141.4	3.9554	1				126.1	3.9009	1
141.5	3.9557	1				126.1	3.9015	1
141.6	3.9564	1				126.2	3.9021	1
141.7	3.957	1				126.3	3.9024	1
141.8	3.9579	1				126.4	3.9024	1
141.9	3.9576	1				126.5	3.9027	1
142	3.9576	1				126.6	3.9024	1
142.1	3.9579	1				126.7	3.903	1
142.2	3.9582	1				126.8	3.903	1
142.3	3.9585	1				126.9	3.9043	1
142.4	3.9592	1				127	3.9043	1
142.5	3.9595	1				127.1	3.9052	1
142.6	3.9601	1				127.2	3.9055	1
142.7	3.961	1				127.3	3.9052	1
142.8	3.9613	1				127.3	3.9061	1
142.9	3.9616	1				127.4	3.9068	1
143	3.9619	1				127.5	3.9071	1
143.1	3.9623	1				127.6	3.908	1
143.2	3.9626	1				127.7	3.9083	1
143.3	3.9629	1				127.8	3.908	1
143.4	3.9635	1				127.9	3.908	1
143.5	3.9638	1				128	3.9089	1
143.6	3.965	1				128.1	3.9083	1
143.7	3.966	1				128.2	3.9095	1
143.8	3.9666	1				128.3	3.9102	1
143.9	3.9666	1				128.4	3.9102	1
144	3.9669	1				128.5	3.9102	1
144.2	3.9669	1				128.5	3.9114	1
144.3	3.9675	1				128.6	3.9117	1
144.4	3.9675	1				128.7	3.912	1
144.5	3.9681	1				128.8	3.9123	1
144.6	3.9685	1				128.9	3.913	1
144.7	3.9688	1				129	3.9126	1
144.8	3.9685	1				129.1	3.9133	1
144.9	3.9691	1				129.2	3.9136	1
145	3.9691	1				129.3	3.9139	1
145.1	3.9694	1				129.4	3.9145	1
145.2	3.9697	1				129.5	3.9154	1
145.3	3.9697	1				129.6	3.9164	1
145.4	3.9709	1				129.7	3.9167	1
145.5	3.9716	1				129.7	3.9173	1
145.6	3.9725	1				129.8	3.917	1
145.7	3.9725	1				129.9	3.9173	1
145.8	3.9725	1				130	3.9173	1
145.9	3.9725	1				130.1	3.9179	1
146	3.9728	1				130.2	3.9182	1
146.1	3.9731	1				130.3	3.9185	1
146.2	3.9743	1				130.4	3.9192	1
146.3	3.9747	1				130.5	3.9201	1
146.4	3.9768	1				130.6	3.9201	1
146.5	3.9756	1				130.7	3.9207	1
146.6	3.9756	1				130.8	3.9207	1
146.7	3.9768	1				130.8	3.9216	1
146.8	3.9765	1				130.9	3.9216	1
147	3.9768	1				131	3.9219	1
147.1	3.9771	1				131.1	3.9219	1
147.2	3.9774	1				131.2	3.9223	1
147.3	3.9784	1				131.3	3.9229	1
147.4	3.979	1				131.4	3.9235	1
147.5	3.9796	1				131.5	3.9235	1
147.6	3.9796	1				131.6	3.9241	1
147.7	3.9802	1				131.7	3.9247	1
147.8	3.9799	1				131.8	3.9266	1
147.9	3.9805	1				131.9	3.9266	1
148	3.9809	1				132	3.9266	1
148.1	3.9812	1				132	3.9272	1
148.2	3.9818	1				132.1	3.9275	1
148.3	3.9824	1				132.2	3.9275	1
148.4	3.9827	1				132.3	3.9275	1
148.5	3.9833	1				132.4	3.9275	1
148.6	3.9836	1				132.5	3.9285	1
148.7	3.9833	1				132.6	3.9294	1
148.8	3.9843	1				132.7	3.9291	1
148.9	3.9846	1				132.8	3.9309	1
149	3.9843	1				132.9	3.9309	1
149.1	3.9852	1				133	3.9319	1
149.2	3.9855	1				133.1	3.9322	1
149.3	3.9864	1				133.2	3.9322	1
149.4	3.9874	1				133.2	3.9325	1
149.5	3.9877	1				133.3	3.9325	1
149.6	3.9877	1				133.4	3.9331	1
149.7	3.9877	1				133.5	3.9331	1
149.9	3.9874	1				133.6	3.9334	1
150	3.9886	1				133.7	3.934	1
150.1	3.9895	1				133.8	3.935	1
150.2	3.9895	1				133.9	3.935	1
150.3	3.9902	1				134	3.9365	1
150.4	3.9908	1				134.1	3.9368	1
150.5	3.9914	1				134.2	3.9371	1
150.6	3.9917	1				134.3	3.9378	1
150.7	3.992	1				134.4	3.9378	1
150.8	3.9923	1				134.4	3.9381	1
150.9	3.9929	1				134.5	3.9378	1
151	3.9929	1				134.6	3.9378	1
151.1	3.9936	1				134.7	3.9381	1
151.2	3.9939	1				134.8	3.9384	1
151.3	3.9942	1				134.9	3.9393	1
151.4	3.9945	1				135	3.9399	1
151.5	3.9948	1				135.1	3.9406	1
151.6	3.9954	1				135.2	3.9409	1
151.7	3.9957	1				135.3	3.9415	1
151.8	3.9964	1				135.4	3.9424	1
151.9	3.997	1				135.5	3.943	1
152	3.9976	1				135.6	3.943	1
152.1	3.9982	1				135.7	3.943	1
152.2	3.9982	1				135.7	3.9427	1
152.3	3.9991	1				135.8	3.944	1
152.4	3.9985	1				135.9	3.9443	1
152.5	3.9988	1				136	3.9443	1
152.6	3.9991	1				136.1	3.9446	1
152.8	3.9998	1				136.2	3.9458	1
152.9	3.9998	1				136.3	3.9461	1
153	3.9998	1				136.4	3.9464	1
153.1	4.0007	1				136.5	3.9464	1
153.2	4.0016	1				136.6	3.9464	1
153.3	4.0016	1				136.7	3.9471	1
153.4	4.0029	1				136.8	3.9474	1
153.5	4.0032	1				136.9	3.948	1
153.6	4.0038	1				136.9	3.948	1
153.7	4.0038	1				137	3.948	1
153.8	4.0038	1				137.1	3.9483	1
153.9	4.0047	1				137.2	3.9489	1
154	4.005	1				137.3	3.9499	1
154.1	4.0053	1				137.4	3.9502	1
154.2	4.0057	1				137.5	3.9517	1
154.3	4.0063	1				137.6	3.9526	1
154.4	4.0063	1				137.7	3.9523	1
154.5	4.0069	1				137.8	3.9526	1
154.6	4.0078	1				137.9	3.9526	1
154.7	4.0078	1				138	3.953	1
154.8	4.0084	1				138	3.9533	1
154.9	4.0084	1				138.1	3.9539	1
155	4.0088	1				138.2	3.9536	1
155.1	4.0088	1				138.3	3.9542	1
155.2	4.0094	1				138.4	3.9548	1
155.3	4.01	1				138.5	3.9561	1
155.4	4.0106	1				138.6	3.9564	1
155.5	4.0106	1				138.7	3.9567	1
155.7	4.0112	1				138.8	3.9573	1
155.8	4.0115	1				138.9	3.9573	1
155.9	4.0115	1				139	3.9573	1
156	4.0131	1				139.1	3.9576	1
156.1	4.0134	1				139.2	3.9582	1
156.2	4.0131	1				139.3	3.9582	1
156.3	4.014	1				139.4	3.9592	1
156.4	4.0143	1				139.5	3.9592	1
156.5	4.0143	1				139.5	3.9604	1
156.6	4.0153	1				139.6	3.961	1
156.7	4.0156	1				139.7	3.9613	1
156.8	4.0165	1				139.8	3.9619	1
156.9	4.0165	1				139.9	3.9626	1
157	4.0171	1				140	3.9629	1
157.1	4.0174	1				140.1	3.9629	1
157.2	4.0177	1				140.2	3.9632	1
157.3	4.0181	1				140.3	3.9632	1
157.4	4.0184	1				140.4	3.9638	1
157.5	4.0187	1				140.5	3.9641	1
157.6	4.0193	1				140.6	3.966	1
157.7	4.0187	1				140.7	3.966	1
157.8	4.019	1				140.7	3.9672	1
157.9	4.0196	1				140.8	3.9669	1
158	4.0205	1				140.9	3.9675	1
158.1	4.0199	1				141	3.9678	1
158.2	4.0212	1				141.1	3.9685	1
158.3	4.0215	1				141.2	3.9685	1
158.5	4.0212	1				141.3	3.9678	1
158.6	4.0221	1				141.4	3.9685	1
158.7	4.0227	1				141.5	3.9685	1
158.8	4.0233	1				141.6	3.9685	1
158.9	4.0233	1				141.7	3.9694	1
159	4.0236	1				141.8	3.9706	1
159.1	4.0236	1				141.9	3.9703	1
159.2	4.0243	1				141.9	3.9712	1
159.3	4.0246	1				142	3.9722	1
159.4	4.0249	1				142.1	3.9722	1
159.5	4.0252	1				142.2	3.9728	1
159.6	4.0243	1				142.3	3.9722	1
159.7	4.0255	1				142.4	3.9731	1
159.8	4.0255	1				142.5	3.9731	1
159.9	4.027	1				142.6	3.9734	1
160	4.0277	1				142.7	3.974	1
160.1	4.0283	1				142.8	3.975	1
160.2	4.0283	1				142.9	3.9756	1
160.3	4.0286	1				143	3.9759	1
160.4	4.0289	1				143.1	3.9768	1
160.5	4.0292	1				143.1	3.9774	1
160.6	4.0295	1				143.2	3.9778	1
160.7	4.0308	1				143.3	3.9778	1
160.8	4.0305	1				143.4	3.9774	1
160.9	4.0314	1				143.5	3.9774	1
161	4.0314	1				143.6	3.9781	1
161.1	4.0323	1				143.7	3.9787	1
161.2	4.0317	1				143.8	3.9787	1
161.4	4.0323	1				143.9	3.979	1
161.5	4.0326	1				144	3.9799	1
161.6	4.0326	1				144.1	3.9821	1
161.7	4.0332	1				144.2	3.9821	1
161.8	4.0339	1				144.3	3.9824	1
161.9	4.0339	1				144.3	3.9824	1
162	4.0339	1				144.4	3.9824	1
162.1	4.0342	1				144.5	3.9824	1
162.2	4.0348	1				144.6	3.9824	1
162.3	4.0351	1				144.7	3.9824	1
162.4	4.036	1				144.8	3.9833	1
162.5	4.037	1				144.9	3.9836	1
162.6	4.0376	1				145	3.9852	1
162.7	4.0379	1				145.1	3.9852	1
162.8	4.0376	1				145.2	3.9858	1
162.9	4.0382	1				145.3	3.9858	1
163	4.0385	1				145.4	3.9867	1
163.1	4.0385	1				145.4	3.9871	1
163.2	4.0391	1				145.5	3.9871	1
163.3	4.0398	1				145.6	3.9871	1
163.4	4.0398	1				145.7	3.9877	1
163.5	4.041	1				145.8	3.9874	1
163.6	4.0419	1				145.9	3.988	1
163.7	4.0419	1				146	3.9883	1
163.8	4.0416	1				146.1	3.9889	1
163.9	4.0425	1				146.2	3.9898	1
164	4.0429	1				146.3	3.9898	1
164.2	4.0432	1				146.4	3.9908	1
164.3	4.0435	1				146.5	3.9905	1
164.4	4.0438	1				146.6	3.9908	1
164.5	4.0438	1				146.6	3.9917	1
164.6	4.0438	1				146.7	3.9926	1
164.7	4.0441	1				146.8	3.9926	1
164.8	4.0447	1				146.9	3.9933	1
164.9	4.0453	1				147	3.9936	1
165	4.0456	1				147.1	3.9936	1
165.1	4.0463	1				147.2	3.9939	1
165.2	4.0466	1				147.3	3.9945	1
165.3	4.0469	1				147.4	3.9954	1
165.4	4.0478	1				147.5	3.9954	1
165.5	4.0484	1				147.6	3.9964	1
165.6	4.0491	1				147.7	3.9964	1
165.7	4.0487	1				147.8	3.997	1
165.8	4.0494	1				147.8	3.9976	1
165.9	4.0494	1				147.9	3.9982	1
166	4.0494	1				148	3.9982	1
166.1	4.05	1				148.1	3.9982	1
166.2	4.0497	1				148.2	3.9982	1
166.3	4.0503	1				148.3	3.9982	1
166.4	4.0506	1				148.4	3.9988	1
166.5	4.0515	1				148.5	3.9991	1
166.6	4.0522	1				148.6	3.9998	1
166.7	4.0522	1				148.7	4.0001	1
166.8	4.0528	1				148.8	4.0013	1
167	4.0537	1				148.9	4.0019	1
167.1	4.054	1				149	4.0026	1
167.2	4.0543	1				149	4.0029	1
167.3	4.0546	1				149.1	4.0029	1
167.4	4.0546	1				149.2	4.0029	1
167.5	4.0546	1				149.3	4.0035	1
167.6	4.0549	1				149.4	4.0035	1
167.7	4.0556	1				149.5	4.0038	1
167.8	4.0559	1				149.6	4.0038	1
167.9	4.0565	1				149.7	4.0041	1
168	4.0574	1				149.8	4.005	1
168.1	4.0574	1				149.9	4.0057	1
168.2	4.0587	1				150	4.0057	1
168.3	4.0587	1				150.1	4.0066	1
168.4	4.059	1				150.1	4.0072	1
168.5	4.0593	1				150.2	4.0084	1
168.6	4.059	1				150.3	4.0081	1
168.7	4.0596	1				150.4	4.0084	1
168.8	4.0599	1				150.5	4.0084	1
168.9	4.0605	1				150.6	4.0091	1
169	4.0615	1				150.7	4.0084	1
169.1	4.0615	1				150.8	4.0084	1
169.2	4.0627	1				150.9	4.0094	1
169.3	4.0627	1				151	4.0094	1
169.4	4.063	1				151.1	4.0106	1
169.5	4.063	1				151.2	4.0115	1
169.6	4.0633	1				151.3	4.0122	1
169.7	4.0636	1				151.3	4.0131	1
169.9	4.0636	1				151.4	4.0131	1
170	4.0642	1				151.5	4.0131	1
170.1	4.0642	1				151.6	4.0131	1
170.2	4.0652	1				151.7	4.014	1
170.3	4.0652	1				151.8	4.014	1
170.4	4.0658	1				151.9	4.014	1
170.5	4.0664	1				152	4.0143	1
170.6	4.067	1				152.1	4.015	1
170.7	4.0673	1				152.2	4.0156	1
170.8	4.0677	1				152.3	4.0159	1
170.9	4.0683	1				152.4	4.0159	1
171	4.0683	1				152.5	4.0174	1
171.1	4.0692	1				152.5	4.0184	1
171.2	4.0692	1				152.6	4.0187	1
171.3	4.0698	1				152.7	4.0187	1
171.4	4.0698	1				152.8	4.0187	1
171.5	4.0704	1				152.9	4.0187	1
171.6	4.0717	1				153	4.0184	1
171.7	4.072	1				153.1	4.0187	1
171.8	4.0723	1				153.2	4.0187	1
171.9	4.0726	1				153.3	4.019	1
172	4.0732	1				153.4	4.0196	1
172.1	4.0732	1				153.5	4.0196	1
172.2	4.0739	1				153.6	4.0196	1
172.3	4.0739	1				153.6	4.0212	1
172.4	4.0739	1				153.7	4.0215	1
172.5	4.0748	1				153.8	4.0221	1
172.7	4.0748	1				153.9	4.0224	1
172.8	4.0751	1				154	4.0224	1
172.9	4.0757	1				154.1	4.0224	1
173	4.076	1				154.2	4.0224	1
173.1	4.0773	1				154.3	4.0227	1
173.2	4.077	1				154.4	4.0233	1
173.3	4.0776	1				154.5	4.0239	1
173.4	4.0776	1				154.6	4.0246	1
173.5	4.0785	1				154.7	4.0252	1
173.6	4.0788	1				154.8	4.0255	1
173.7	4.0788	1				154.8	4.0261	1
173.8	4.0794	1				154.9	4.027	1
173.9	4.0788	1				155	4.0274	1
174	4.0804	1				155.1	4.028	1
174.1	4.0813	1				155.2	4.0283	1
174.2	4.0828	1				155.3	4.0283	1
174.3	4.0832	1				155.4	4.028	1
174.4	4.0828	1				155.5	4.028	1
174.5	4.0835	1				155.6	4.028	1
174.6	4.0844	1				155.7	4.0283	1
174.7	4.0844	1				155.8	4.0289	1
174.8	4.0844	1				155.9	4.0289	1
174.9	4.0844	1				155.9	4.0298	1
175	4.0847	1				156	4.0308	1
175.1	4.0847	1				156.1	4.0308	1
175.2	4.0853	1				156.2	4.0317	1
175.3	4.0853	1				156.3	4.0317	1
175.5	4.0859	1				156.4	4.032	1
175.6	4.0869	1				156.5	4.0323	1
175.7	4.0875	1				156.6	4.0326	1
175.8	4.0878	1				156.7	4.0329	1
175.9	4.0884	1				156.8	4.0329	1
176	4.0891	1				156.9	4.0336	1
176.1	4.0897	1				157	4.0336	1
176.2	4.0897	1				157.1	4.0342	1
176.3	4.0897	1				157.1	4.0351	1
176.4	4.09	1				157.2	4.0348	1
176.5	4.0903	1				157.3	4.0354	1
176.6	4.0906	1				157.4	4.0357	1
176.7	4.0912	1				157.5	4.037	1
176.8	4.0925	1				157.6	4.0376	1
176.9	4.0925	1				157.7	4.0379	1
177	4.0928	1				157.8	4.0379	1
177.1	4.0937	1				157.9	4.0382	1
177.2	4.094	1				158	4.0382	1
177.3	4.094	1				158.1	4.0382	1
177.4	4.0943	1				158.2	4.0382	1
177.5	4.094	1				158.3	4.0388	1
177.6	4.0946	1				158.3	4.0394	1
177.7	4.0959	1				158.4	4.0391	1
177.8	4.0962	1				158.5	4.0401	1
177.9	4.0968	1				158.6	4.0413	1
178	4.0968	1				158.7	4.0416	1
178.2	4.0971	1				158.8	4.0419	1
178.3	4.0977	1				158.9	4.0425	1
178.4	4.0987	1				159	4.0425	1
178.5	4.0996	1				159.1	4.0429	1
178.6	4.0999	1				159.2	4.0429	1
178.7	4.0999	1				159.3	4.0429	1
178.8	4.1002	1				159.4	4.0429	1
178.9	4.1005	1				159.5	4.0432	1
179	4.1005	1				159.5	4.0447	1
179.1	4.1011	1				159.6	4.0444	1
179.2	4.1021	1				159.7	4.045	1
179.3	4.1024	1				159.8	4.0453	1
179.4	4.103	1				159.9	4.0463	1
179.5	4.1036	1				160	4.0466	1
179.6	4.1036	1				160.1	4.0472	1
179.7	4.1039	1				160.2	4.0472	1
179.8	4.1042	1				160.3	4.0475	1
179.9	4.1049	1				160.4	4.0475	1
180	4.1055	1				160.5	4.0475	1
180.1	4.1067	1				160.6	4.0475	1
180.2	4.1077	1				160.6	4.0481	1
180.3	4.108	1				160.7	4.0484	1
180.4	4.1083	1				160.8	4.0487	1
180.5	4.1089	1				160.9	4.0494	1
180.6	4.1089	1				161	4.0503	1
180.7	4.1086	1				161.1	4.0506	1
180.8	4.1098	1				161.2	4.0506	1
180.9	4.1104	1				161.3	4.0512	1
181.1	4.1104	1				161.4	4.0518	1
181.2	4.1101	1				161.5	4.0528	1
181.3	4.1123	1				161.6	4.0531	1
181.4	4.112	1				161.7	4.0531	1
181.5	4.1129	1				161.8	4.0537	1
181.6	4.1129	1				161.8	4.0531	1
181.7	4.1132	1				161.9	4.054	1
181.8	4.1142	1				162	4.054	1
181.9	4.1139	1				162.1	4.0543	1
182	4.1151	1				162.2	4.0549	1
182.1	4.1154	1				162.3	4.0549	1
182.2	4.116	1				162.4	4.0556	1
182.3	4.1173	1				162.5	4.0559	1
182.4	4.1182	1				162.6	4.0565	1
182.5	4.1185	1				162.7	4.0568	1
182.6	4.1185	1				162.8	4.0568	1
182.7	4.1185	1				162.9	4.0571	1
182.8	4.1191	1				162.9	4.0574	1
182.9	4.1197	1				163	4.0577	1
183	4.1197	1				163.1	4.0577	1
183.1	4.121	1				163.2	4.0577	1
183.2	4.1216	1				163.3	4.0577	1
183.3	4.1219	1				163.4	4.0577	1
183.4	4.1232	1				163.5	4.0587	1
183.5	4.1238	1				163.6	4.0596	1
183.6	4.1238	1				163.7	4.0605	1
183.7	4.1244	1				163.8	4.0608	1
183.9	4.1244	1				163.9	4.0618	1
184	4.1247	1				164	4.0624	1
184.1	4.1259	1				164.1	4.0624	1
184.2	4.1253	1				164.1	4.0624	1
184.3	4.1259	1				164.2	4.0624	1
184.4	4.1263	1				164.3	4.0624	1
184.5	4.1269	1				164.4	4.0624	1
184.6	4.1272	1				164.5	4.063	1
184.7	4.1278	1				164.6	4.0633	1
184.8	4.129	1				164.7	4.0636	1
184.9	4.1294	1				164.8	4.0642	1
185	4.1297	1				164.9	4.0642	1
185.1	4.1297	1				165	4.0646	1
185.2	4.1309	1				165.1	4.0655	1
185.3	4.1318	1				165.2	4.0661	1
185.4	4.1331	1				165.2	4.0664	1
185.5	4.1331	1				165.3	4.0664	1
185.6	4.134	1				165.4	4.067	1
185.7	4.1343	1				165.5	4.0673	1
185.8	4.1349	1				165.6	4.0677	1
185.9	4.1349	1				165.7	4.068	1
186	4.1352	1				165.8	4.0689	1
186.1	4.1356	1				165.9	4.0683	1
186.2	4.1362	1				166	4.0689	1
186.3	4.1365	1				166.1	4.0689	1
186.4	4.1374	1				166.2	4.0689	1
186.5	4.138	1				166.3	4.0692	1
186.7	4.138	1				166.3	4.0701	1
186.8	4.139	1				166.4	4.0711	1
186.9	4.1396	1				166.5	4.0717	1
187	4.1402	1				166.6	4.0726	1
187.1	4.1402	1				166.7	4.0726	1
187.2	4.1402	1				166.8	4.0726	1
187.3	4.1405	1				166.9	4.0729	1
187.4	4.1418	1				167	4.0726	1
187.5	4.1427	1				167.1	4.0729	1
187.6	4.1433	1				167.2	4.0729	1
187.7	4.1442	1				167.3	4.0739	1
187.8	4.1449	1				167.4	4.0742	1
187.9	4.1449	1				167.5	4.0745	1
188	4.1458	1				167.5	4.0748	1
188.1	4.1458	1				167.6	4.076	1
188.2	4.1458	1				167.7	4.076	1
188.3	4.1458	1				167.8	4.0766	1
188.4	4.1464	1				167.9	4.0779	1
188.5	4.1483	1				168	4.0779	1
188.6	4.1492	1				168.1	4.0782	1
188.7	4.1492	1				168.2	4.0785	1
188.8	4.1498	1				168.3	4.0785	1
188.9	4.1501	1				168.4	4.0782	1
189	4.1504	1				168.5	4.0788	1
189.1	4.1507	1				168.6	4.0797	1
189.2	4.1514	1				168.6	4.0794	1
189.3	4.152	1				168.7	4.0804	1
189.4	4.1526	1				168.8	4.0813	1
189.6	4.1529	1				168.9	4.0816	1
189.7	4.1548	1				169	4.0819	1
189.8	4.1551	1				169.1	4.0825	1
189.9	4.1554	1				169.2	4.0828	1
190	4.1557	1				169.3	4.0828	1
190.1	4.1548	1				169.4	4.0832	1
190.2	4.156	1				169.5	4.0828	1
190.3	4.1569	1				169.6	4.0828	1
190.4	4.1579	1				169.7	4.0832	1
190.5	4.1582	1				169.8	4.0847	1
190.6	4.1591	1				169.8	4.0863	1
190.7	4.1591	1				169.9	4.0859	1
190.8	4.1607	1				170	4.0872	1
190.9	4.1607	1				170.1	4.0872	1
191	4.161	1				170.2	4.0875	1
191.1	4.1613	1				170.3	4.0875	1
191.2	4.1616	1				170.4	4.0881	1
191.3	4.1625	1				170.5	4.0884	1
191.4	4.1631	1				170.6	4.0878	1
191.5	4.1647	1				170.7	4.0884	1
191.6	4.165	1				170.8	4.0878	1
191.7	4.1653	1				170.9	4.0884	1
191.8	4.1653	1				170.9	4.0894	1
191.9	4.165	1				171	4.0894	1
192	4.1656	1				171.1	4.09	1
192.1	4.1672	1				171.2	4.0912	1
192.2	4.1672	1				171.3	4.0918	1
192.4	4.1687	1				171.4	4.0912	1
192.5	4.1687	1				171.5	4.0922	1
192.6	4.1703	1				171.6	4.0928	1
192.7	4.1697	1				171.7	4.0931	1
192.8	4.1697	1				171.8	4.0937	1
192.9	4.1709	1				171.9	4.094	1
193	4.1709	1				172	4.0937	1
193.1	4.1715	1				172.1	4.094	1
193.2	4.1721	1				172.1	4.0946	1
193.3	4.1718	1				172.2	4.0949	1
193.4	4.1731	1				172.3	4.0962	1
193.5	4.1746	1				172.4	4.0971	1
193.6	4.1752	1				172.5	4.0971	1
193.7	4.1752	1				172.6	4.0971	1
193.8	4.1752	1				172.7	4.0977	1
193.9	4.1762	1				172.8	4.098	1
194	4.1768	1				172.9	4.098	1
194.1	4.1777	1				173	4.098	1
194.2	4.178	1				173.1	4.0987	1
194.3	4.1793	1				173.2	4.0993	1
194.4	4.179	1				173.2	4.0996	1
194.5	4.1802	1				173.3	4.1002	1
194.6	4.1805	1				173.4	4.1005	1
194.7	4.1808	1				173.5	4.1018	1
194.8	4.1808	1				173.6	4.1021	1
194.9	4.1814	1				173.7	4.1033	1
195	4.1824	1				173.8	4.1033	1
195.2	4.1821	1				173.9	4.1033	1
195.3	4.1827	1				174	4.1033	1
195.4	4.1845	1				174.1	4.1033	1
195.5	4.1855	1				174.2	4.1042	1
195.6	4.1855	1				174.3	4.1052	1
195.7	4.1861	1				174.3	4.1055	1
195.8	4.1861	1				174.4	4.1067	1
195.9	4.1867	1				174.5	4.1067	1
196	4.187	1				174.6	4.1073	1
196.1	4.1879	1				174.7	4.108	1
196.2	4.1883	1				174.8	4.108	1
196.3	4.1883	1				174.9	4.108	1
196.4	4.1898	1				175	4.108	1
196.5	4.1901	1				175.1	4.1089	1
196.6	4.1904	1				175.2	4.1089	1
196.7	4.191	1				175.3	4.1089	1
196.8	4.191	1				175.4	4.1098	1
196.9	4.192	1				175.5	4.1098	1
197	4.1923	1				175.5	4.1108	1
197.1	4.1923	1				175.6	4.1114	1
197.2	4.1938	1				175.7	4.1117	1
197.3	4.1954	1				175.8	4.1126	1
197.4	4.196	1				175.9	4.1126	1
197.5	4.196	1				176	4.1126	1
197.6	4.1963	1				176.1	4.1135	1
197.7	4.1963	1				176.2	4.1132	1
197.8	4.1966	1				176.3	4.1135	1
197.9	4.1963	1				176.4	4.1145	1
198.1	4.1972	1				176.5	4.1151	1
198.2	4.1982	1				176.6	4.1154	1
198.3	4.1988	1				176.6	4.1163	1
198.4	4.1997	1				176.7	4.1173	1
198.5	4.2007	1				176.8	4.1179	1
198.6	4.201	1				176.9	4.1179	1
198.7	4.201	1				177	4.1182	1
198.8	4.2013	1				177.1	4.1185	1
198.9	4.2016	1				177.2	4.1185	1
199	4.2025	1				177.3	4.1191	1
199.1	4.2028	1				177.4	4.1191	1
199.2	4.2028	1				177.5	4.1194	1
199.3	4.2038	1				177.6	4.1197	1
199.4	4.2053	1				177.7	4.1201	1
199.5	4.2053	1				177.8	4.121	1
199.6	4.2056	1				177.8	4.1216	1
199.7	4.2062	1				177.9	4.1222	1
199.8	4.2062	1				178	4.1235	1
199.9	4.2065	1				178.1	4.1238	1
200	4.2072	1				178.2	4.1238	1
200.1	4.2069	1				178.3	4.1241	1
200.2	4.2081	1				178.4	4.1241	1
200.3	4.209	1				178.5	4.1247	1
200.4	4.2103	1				178.6	4.1247	1
200.5	4.2106	1				178.7	4.1259	1
200.6	4.2112	1				178.8	4.1266	1
200.7	4.2118	1				178.9	4.1275	1
200.8	4.2118	1				178.9	4.1281	1
201	4.2118	1				179	4.1284	1
201.1	4.2121	1				179.1	4.1284	1
201.2	4.2124	1				179.2	4.1284	1
201.3	4.2131	1				179.3	4.1284	1
201.4	4.2131	1				179.4	4.1284	1
201.5	4.2149	1				179.5	4.1297	1
201.6	4.2158	1				179.6	4.1303	1
201.7	4.2162	1				179.7	4.1312	1
201.8	4.2165	1				179.8	4.1318	1
201.9	4.2162	1				179.9	4.1318	1
202	4.2165	1				180	4.1321	1
202.1	4.2162	1				180.1	4.1328	1
202.2	4.2165	1				180.1	4.1337	1
202.3	4.2171	1				180.2	4.1337	1
202.4	4.2171	1				180.3	4.134	1
202.5	4.2183	1				180.4	4.1349	1
202.6	4.2186	1				180.5	4.1352	1
202.7	4.2202	1				180.6	4.1359	1
202.8	4.2205	1				180.7	4.1365	1
202.9	4.2211	1				180.8	4.1368	1
203	4.2211	1				180.9	4.1377	1
203.1	4.2217	1				181	4.1387	1
203.2	4.2214	1				181.1	4.1383	1
203.3	4.2217	1				181.2	4.138	1
203.4	4.222	1				181.2	4.1387	1
203.5	4.222	1				181.3	4.1396	1
203.6	4.223	1				181.4	4.1405	1
203.7	4.2233	1				181.5	4.1405	1
203.9	4.2242	1				181.6	4.1408	1
204	4.2248	1				181.7	4.1414	1
204.1	4.2255	1				181.8	4.1424	1
204.2	4.2264	1				181.9	4.143	1
204.3	4.2264	1				182	4.1433	1
204.4	4.2261	1				182.1	4.1442	1
204.5	4.2267	1				182.2	4.1442	1
204.6	4.2264	1				182.3	4.1449	1
204.7	4.2267	1				182.4	4.1458	1
204.8	4.227	1				182.4	4.1458	1
204.9	4.227	1				182.5	4.1464	1
205	4.2273	1				182.6	4.147	1
205.1	4.2286	1				182.7	4.1476	1
205.2	4.2286	1				182.8	4.1483	1
205.3	4.2298	1				182.9	4.1486	1
205.4	4.2301	1				183	4.1489	1
205.5	4.2304	1				183.1	4.1495	1
205.6	4.231	1				183.2	4.1498	1
205.7	4.2307	1				183.3	4.1498	1
205.8	4.2307	1				183.4	4.1504	1
205.9	4.2313	1				183.5	4.1507	1
206	4.2317	1				183.6	4.1517	1
206.1	4.232	1				183.6	4.1523	1
206.2	4.2323	1				183.7	4.1526	1
206.3	4.2335	1				183.8	4.1532	1
206.4	4.2335	1				183.9	4.1535	1
206.5	4.2338	1				184	4.1545	1
[truncated: 11,708 more rows]

## Sheet: SI 1
UDSH		UDSH 1D air		UDSH 2D air		UDSH 3D air
x	y	x	y	x	y	x	y
1900.21	0.480013	1900.21	0.812828	1900.21	0.721858	1900.21	0.922591
1898.89	0.486721	1898.89	0.802892	1898.89	0.709403	1898.89	0.912185
1897.57	0.497048	1897.57	0.816098	1897.57	0.707672	1897.57	0.924114
1896.25	0.482025	1896.25	0.808845	1896.25	0.693973	1896.25	0.918419
1894.93	0.50321	1894.93	0.804996	1894.93	0.711533	1894.93	0.913894
1893.61	0.487739	1893.61	0.814635	1893.61	0.694624	1893.61	0.911051
1892.29	0.495345	1892.29	0.80516	1892.29	0.705037	1892.29	0.913912
1890.97	0.482369	1890.97	0.798057	1890.97	0.720444	1890.97	0.91996
1889.65	0.50173	1889.65	0.802657	1889.65	0.698367	1889.65	0.932881
1888.33	0.492374	1888.33	0.802813	1888.33	0.703242	1888.33	0.934564
1887.01	0.498618	1887.01	0.819266	1887.01	0.701871	1887.01	0.927196
1885.69	0.491977	1885.69	0.806381	1885.69	0.706743	1885.69	0.908421
1884.37	0.502285	1884.37	0.804026	1884.37	0.70127	1884.37	0.920332
1883.05	0.493387	1883.05	0.80818	1883.05	0.694729	1883.05	0.913132
1881.73	0.495786	1881.73	0.802712	1881.73	0.707088	1881.73	0.908784
1880.41	0.486893	1880.41	0.81041	1880.41	0.702509	1880.41	0.907961
1879.08	0.485904	1879.08	0.801835	1879.08	0.706486	1879.08	0.911317
1877.76	0.489432	1877.76	0.802289	1877.76	0.696562	1877.76	0.911831
1876.44	0.504018	1876.44	0.807774	1876.44	0.700361	1876.44	0.917702
1875.12	0.493324	1875.12	0.808368	1875.12	0.71164	1875.12	0.904817
1873.79	0.489853	1873.79	0.788269	1873.79	0.692103	1873.79	0.899973
1872.47	0.490897	1872.47	0.800404	1872.47	0.700708	1872.47	0.901655
1871.15	0.48833	1871.15	0.7942	1871.15	0.69382	1871.15	0.917064
1869.82	0.48802	1869.82	0.797759	1869.82	0.69459	1869.82	0.902009
1868.5	0.487258	1868.5	0.806045	1868.5	0.701588	1868.5	0.902691
1867.18	0.488526	1867.18	0.796891	1867.18	0.699864	1867.18	0.902532
1865.85	0.488892	1865.85	0.803103	1865.85	0.689068	1865.85	0.920439
1864.53	0.483173	1864.53	0.783911	1864.53	0.703535	1864.53	0.905401
1863.2	0.495933	1863.2	0.797509	1863.2	0.708925	1863.2	0.914434
1861.88	0.488637	1861.88	0.791907	1861.88	0.705601	1861.88	0.916276
1860.55	0.485174	1860.55	0.798409	1860.55	0.69161	1860.55	0.924309
1859.23	0.488016	1859.23	0.790155	1859.23	0.687046	1859.23	0.898591
1857.9	0.494912	1857.9	0.773048	1857.9	0.694925	1857.9	0.893756
1856.58	0.489647	1856.58	0.788997	1856.58	0.690539	1856.58	0.903116
1855.25	0.480334	1855.25	0.802719	1855.25	0.689531	1855.25	0.896784
1853.93	0.489252	1853.93	0.783559	1853.93	0.688699	1853.93	0.883104
1852.6	0.485342	1852.6	0.781504	1852.6	0.700124	1852.6	0.89697
1851.27	0.491782	1851.27	0.794786	1851.27	0.686507	1851.27	0.900654
1849.95	0.485847	1849.95	0.777252	1849.95	0.692424	1849.95	0.911175
1848.62	0.488686	1848.62	0.785226	1848.62	0.700824	1848.62	0.910352
1847.29	0.490175	1847.29	0.792604	1847.29	0.687745	1847.29	0.905516
1845.96	0.490764	1845.96	0.788926	1845.96	0.700047	1845.96	0.898857
1844.64	0.473821	1844.64	0.779657	1844.64	0.682538	1844.64	0.896536
1843.31	0.477559	1843.31	0.789091	1843.31	0.693772	1843.31	0.908882
1841.98	0.490059	1841.98	0.798526	1841.98	0.687443	1841.98	0.907553
1840.65	0.477842	1840.65	0.781311	1840.65	0.682535	1840.65	0.887229
1839.32	0.482027	1839.32	0.784412	1839.32	0.687027	1839.32	0.89341
1837.99	0.490926	1837.99	0.776476	1837.99	0.69187	1837.99	0.886255
1836.66	0.491513	1836.66	0.783849	1836.66	0.690332	1836.66	0.888938
1835.33	0.467631	1835.33	0.782386	1835.33	0.689503	1835.33	0.882951
1834	0.475854	1834	0.782691	1834	0.691686	1834	0.886131
1832.67	0.482953	1832.67	0.778729	1832.67	0.684125	1832.67	0.895624
1831.34	0.475688	1831.34	0.770506	1831.34	0.678338	1831.34	0.891648
1830.01	0.485926	1830.01	0.779634	1830.01	0.687252	1830.01	0.895483
1828.68	0.490551	1828.68	0.782441	1828.68	0.676685	1828.68	0.907642
1827.35	0.493157	1827.35	0.78142	1827.35	0.689844	1827.35	0.889514
1826.02	0.478047	1826.02	0.778933	1826.02	0.697688	1826.02	0.899503
1824.69	0.49545	1824.69	0.788934	1824.69	0.686242	1824.69	0.880889
1823.36	0.478554	1823.36	0.788793	1823.36	0.677098	1823.36	0.899521
1822.03	0.473987	1822.03	0.781609	1822.03	0.671497	1822.03	0.877423
1820.69	0.487349	1820.69	0.79028	1820.69	0.683937	1820.69	0.882256
1819.36	0.480319	1819.36	0.788676	1819.36	0.685055	1819.36	0.887087
1818.03	0.46814	1818.03	0.782228	1818.03	0.686527	1818.03	0.874472
1816.7	0.479928	1816.7	0.769763	1816.7	0.671205	1816.7	0.8803
1815.36	0.470664	1815.36	0.778873	1815.36	0.677451	1815.36	0.904728
1814.03	0.484462	1814.03	0.78974	1814.03	0.670264	1814.03	0.878996
1812.7	0.470723	1812.7	0.780362	1812.7	0.689405	1812.7	0.870873
1811.36	0.471089	1811.36	0.778026	1811.36	0.666321	1811.36	0.88583
1810.03	0.472125	1810.03	0.792259	1810.03	0.672033	1810.03	0.877374
1808.7	0.477859	1808.7	0.765879	1808.7	0.672798	1808.7	0.877719
1807.36	0.478894	1807.36	0.776299	1807.36	0.68557	1807.36	0.908262
1806.03	0.459577	1806.03	0.77587	1806.03	0.676977	1806.03	0.897652
1804.69	0.487448	1804.69	0.784381	1804.69	0.684977	1804.69	0.885056
1803.36	0.459194	1803.36	0.781607	1803.36	0.667917	1803.36	0.885732
1802.02	0.470961	1802.02	0.770191	1802.02	0.682974	1802.02	0.865512
1800.69	0.478253	1800.69	0.783528	1800.69	0.680915	1800.69	0.876635
1799.35	0.46588	1799.35	0.78149	1799.35	0.686262	1799.35	0.875156
1798.01	0.471831	1798.01	0.784428	1798.01	0.683321	1798.01	0.881134
1796.68	0.486937	1796.68	0.780632	1796.68	0.667863	1796.68	0.864743
1795.34	0.476802	1795.34	0.772592	1795.34	0.669686	1795.34	0.877513
1794.01	0.477166	1794.01	0.771434	1794.01	0.675737	1794.01	0.878354
1792.67	0.471725	1792.67	0.784467	1792.67	0.69518	1792.67	0.874391
1791.33	0.46874	1791.33	0.768238	1791.33	0.670745	1791.33	0.88169
1789.99	0.474684	1789.99	0.765618	1789.99	0.677145	1789.99	0.875411
1788.66	0.47951	1788.66	0.781423	1788.66	0.683191	1788.66	0.884361
1787.32	0.473625	1787.32	0.773976	1787.32	0.686946	1787.32	0.860046
1785.98	0.470866	1785.98	0.773403	1785.98	0.6701	1785.98	0.882894
1784.64	0.482158	1784.64	0.767129	1784.64	0.677024	1784.64	0.884725
1783.3	0.46825	1783.3	0.77021	1783.3	0.664058	1783.3	0.877458
1781.96	0.466162	1781.96	0.762186	1781.96	0.67538	1781.96	0.871517
1780.63	0.476556	1780.63	0.778559	1780.63	0.672095	1780.63	0.865412
1779.29	0.478032	1779.29	0.759145	1779.29	0.659136	1779.29	0.868402
1777.95	0.475497	1777.95	0.77595	1777.95	0.679423	1777.95	0.870399
1776.61	0.471405	1776.61	0.762821	1776.61	0.676842	1776.61	0.872726
1775.27	0.473105	1775.27	0.767067	1775.27	0.669515	1775.27	0.862494
1773.93	0.477476	1773.93	0.765182	1773.93	0.668871	1773.93	0.863995
1772.59	0.469377	1772.59	0.767091	1772.59	0.672796	1772.59	0.868469
1771.25	0.475527	1771.25	0.75937	1771.25	0.688142	1771.25	0.878721
1769.91	0.46988	1769.91	0.763905	1769.91	0.67344	1769.91	0.855451
1768.56	0.474249	1768.56	0.765376	1768.56	0.673497	1768.56	0.856127
1767.22	0.477948	1767.22	0.766554	1767.22	0.667233	1767.22	0.87727
1765.88	0.470079	1765.88	0.761318	1765.88	0.663428	1765.88	0.853352
1764.54	0.464881	1764.54	0.752293	1764.54	0.681571	1764.54	0.861453
1763.2	0.473249	1763.2	0.76965	1763.2	0.666532	1763.2	0.863117
1761.86	0.465608	1761.86	0.775052	1761.86	0.671154	1761.86	0.859008
1760.51	0.475752	1760.51	0.763553	1760.51	0.673844	1760.51	0.859846
1759.17	0.469445	1759.17	0.764148	1759.17	0.677059	1759.17	0.857717
1757.83	0.469585	1757.83	0.770714	1757.83	0.67431	1757.83	0.84982
1756.48	0.480169	1756.48	0.76024	1756.48	0.677349	1756.48	0.874889
1755.14	0.470532	1755.14	0.76462	1755.14	0.668813	1755.14	0.868309
1753.8	0.477779	1753.8	0.746583	1753.8	0.677111	1753.8	0.858436
1752.45	0.471478	1752.45	0.761879	1752.45	0.669982	1752.45	0.854661
1751.11	0.473172	1751.11	0.750978	1751.11	0.672493	1751.11	0.864394
1749.76	0.48219	1749.76	0.755938	1749.76	0.660459	1749.76	0.858644
1748.42	0.482329	1748.42	0.751587	1748.42	0.663497	1748.42	0.846474
1747.07	0.47603	1747.07	0.754655	1747.07	0.67214	1747.07	0.858508
1745.73	0.46574	1745.73	0.762084	1745.73	0.661338	1745.73	0.851445
1744.38	0.456784	1744.38	0.750321	1744.38	0.669803	1744.38	0.840599
1743.04	0.475558	1743.04	0.742194	1743.04	0.680891	1743.04	0.856247
1741.69	0.454407	1741.69	0.74686	1741.69	0.669744	1741.69	0.84343
1740.35	0.462309	1740.35	0.747311	1740.35	0.664726	1740.35	0.85644
1739	0.465111	1739	0.774638	1739	0.673009	1739	0.858593
1737.65	0.471678	1737.65	0.749373	1737.65	0.648222	1737.65	0.852688
1736.31	0.474034	1736.31	0.750113	1736.31	0.647933	1736.31	0.854512
1734.96	0.467304	1734.96	0.746642	1734.96	0.656216	1734.96	0.855348
1733.61	0.465671	1733.61	0.744189	1733.61	0.653302	1733.61	0.85717
1732.27	0.465368	1732.27	0.744349	1732.27	0.662979	1732.27	0.857184
1730.92	0.471044	1730.92	0.747701	1730.92	0.648004	1730.92	0.857034
1729.57	0.462105	1729.57	0.743072	1729.57	0.651561	1729.57	0.850479
1728.22	0.470215	1728.22	0.731336	1728.22	0.658437	1728.22	0.838669
1726.87	0.470354	1726.87	0.744408	1726.87	0.651508	1726.87	0.837866
1725.52	0.470936	1725.52	0.739346	1725.52	0.65349	1725.52	0.842151
1724.18	0.466207	1724.18	0.734431	1724.18	0.650406	1724.18	0.857761
1722.83	0.46878	1722.83	0.733577	1722.83	0.666182	1722.83	0.845302
1721.48	0.462062	1721.48	0.739827	1721.48	0.653495	1721.48	0.844826
1720.13	0.466182	1720.13	0.740857	1720.13	0.661236	1720.13	0.844186
1718.78	0.456372	1718.78	0.741306	1718.78	0.657281	1718.78	0.84617
1717.43	0.46005	1717.43	0.737844	1717.43	0.654198	1717.43	0.844546
1716.08	0.457317	1716.08	0.749303	1716.08	0.65042	1716.08	0.827838
1714.73	0.446187	1714.73	0.736717	1714.73	0.660946	1714.73	0.85048
1713.38	0.456935	1713.38	0.737022	1713.38	0.659784	1713.38	0.852624
1712.02	0.45796	1712.02	0.742539	1712.02	0.677107	1712.02	0.838546
1710.67	0.46053	1710.67	0.746027	1710.67	0.648743	1710.67	0.842495
1709.32	0.448746	1709.32	0.745028	1709.32	0.664144	1709.32	0.844969
1707.97	0.462576	1707.97	0.739544	1707.97	0.659322	1707.97	0.842363
1706.62	0.459185	1706.62	0.742162	1706.62	0.654849	1706.62	0.830098
1705.27	0.448951	1705.27	0.731474	1705.27	0.651947	1705.27	0.853365
1703.91	0.447989	1703.91	0.737853	1703.91	0.663678	1703.91	0.834226
1702.56	0.457839	1702.56	0.734832	1702.56	0.666522	1702.56	0.843573
1701.21	0.464598	1701.21	0.732534	1701.21	0.646206	1701.21	0.844898
1699.86	0.443342	1699.86	0.723588	1699.86	0.64557	1699.86	0.83575
1698.5	0.459804	1698.5	0.729531	1698.5	0.67296	1698.5	0.826443
1697.15	0.44936	1697.15	0.73894	1697.15	0.655264	1697.15	0.834639
1695.79	0.455454	1695.79	0.741844	1695.79	0.647318	1695.79	0.836782
1694.44	0.458901	1694.44	0.73247	1694.44	0.644943	1694.44	0.836963
1693.09	0.458379	1693.09	0.729885	1693.09	0.638915	1693.09	0.833873
1691.73	0.444197	1691.73	0.726581	1691.73	0.64263	1691.73	0.820651
1690.38	0.458658	1690.38	0.73295	1690.38	0.638343	1690.38	0.835868
1689.02	0.449988	1689.02	0.731233	1689.02	0.644838	1689.02	0.816932
1687.67	0.446166	1687.67	0.732404	1687.67	0.651678	1687.67	0.826917
1686.31	0.452912	1686.31	0.713373	1686.31	0.653823	1686.31	0.837715
1684.95	0.451733	1684.95	0.726809	1684.95	0.64224	1684.95	0.819278
1683.6	0.454955	1683.6	0.72971	1683.6	0.646818	1683.6	0.813746
1682.24	0.450694	1682.24	0.729871	1682.24	0.638366	1682.24	0.83662
1680.89	0.456995	1680.89	0.725849	1680.89	0.636865	1680.89	0.808401
1679.53	0.458234	1679.53	0.713612	1679.53	0.639184	1679.53	0.823434
1678.17	0.446057	1678.17	0.723433	1678.17	0.642718	1678.17	0.812195
1676.82	0.448618	1676.82	0.714946	1676.82	0.644514	1676.82	0.818415
1675.46	0.436006	1675.46	0.728365	1675.46	0.649434	1675.46	0.814683
1674.1	0.439666	1674.1	0.722763	1674.1	0.639602	1674.1	0.81829
1672.74	0.45036	1672.74	0.72638	1672.74	0.639663	1672.74	0.822059
1671.38	0.448962	1671.38	0.706523	1671.38	0.649092	1671.38	0.82925
1670.03	0.443829	1670.03	0.733037	1670.03	0.64811	1670.03	0.811829
1668.67	0.450342	1668.67	0.718512	1668.67	0.64817	1668.67	0.814293
1667.31	0.442355	1667.31	0.720977	1667.31	0.63852	1667.31	0.812195
1665.95	0.450622	1665.95	0.723872	1665.95	0.632341	1665.95	0.822477
1664.59	0.445494	1664.59	0.721154	1664.59	0.628417	1664.59	0.803928
1663.23	0.455074	1663.23	0.711246	1663.23	0.645981	1663.23	0.816652
1661.87	0.445775	1661.87	0.709107	1661.87	0.636339	1661.87	0.816182
1660.51	0.441528	1660.51	0.713584	1660.51	0.629472	1660.51	0.79504
1659.15	0.443425	1659.15	0.710151	1659.15	0.635595	1659.15	0.816709
1657.79	0.447954	1657.79	0.714627	1657.79	0.642064	1657.79	0.793947
1656.43	0.447875	1656.43	0.713495	1656.43	0.637969	1656.43	0.802918
1655.07	0.438806	1655.07	0.722998	1655.07	0.632144	1655.07	0.798385
1653.71	0.426449	1653.71	0.725313	1653.71	0.627707	1653.71	0.823942
1652.34	0.450927	1652.34	0.707372	1652.34	0.636594	1652.34	0.80217
1650.98	0.439888	1650.98	0.719169	1650.98	0.646344	1650.98	0.802354
1649.62	0.443975	1649.62	0.715309	1649.62	0.636543	1649.62	0.812778
1648.26	0.43338	1648.26	0.704845	1648.26	0.634702	1648.26	0.816049
1646.9	0.427827	1646.9	0.700128	1646.9	0.626982	1646.9	0.815742
1645.53	0.438703	1645.53	0.723544	1645.53	0.636208	1645.53	0.791553
1644.17	0.443006	1644.17	0.719972	1644.17	0.624514	1644.17	0.797262
1642.81	0.443803	1642.81	0.725728	1642.81	0.632355	1642.81	0.79972
1641.44	0.439566	1641.44	0.718141	1641.44	0.631206	1641.44	0.796007
1640.08	0.429859	1640.08	0.720022	1640.08	0.629367	1640.08	0.790347
1638.72	0.447508	1638.72	0.702831	1638.72	0.631848	1638.72	0.793779
1637.35	0.448085	1637.35	0.712313	1637.35	0.631909	1637.35	0.809707
1635.99	0.448663	1635.99	0.695271	1635.99	0.620056	1635.99	0.802911
1634.62	0.453177	1634.62	0.705469	1634.62	0.630997	1634.62	0.81072
1633.26	0.451785	1633.26	0.719676	1633.26	0.612243	1633.26	0.790787
1631.89	0.443179	1631.89	0.693329	1631.89	0.620765	1631.89	0.805082
1630.53	0.439603	1630.53	0.694782	1630.53	0.623761	1630.53	0.799751
1629.16	0.439744	1629.16	0.709985	1629.16	0.624859	1629.16	0.793287
1627.8	0.437263	1627.8	0.711293	1627.8	0.623887	1627.8	0.795741
1626.43	0.439153	1626.43	0.699713	1626.43	0.617396	1626.43	0.794629
1625.06	0.436672	1625.06	0.702596	1625.06	0.627288	1625.06	0.79935
1623.7	0.440309	1623.7	0.696604	1623.7	0.626143	1623.7	0.799047
1622.33	0.44307	1622.33	0.702634	1622.33	0.631893	1622.33	0.788053
1620.96	0.440589	1620.96	0.697789	1620.96	0.628162	1620.96	0.804758
1619.6	0.452518	1619.6	0.694948	1619.6	0.620126	1619.6	0.793767
1618.23	0.443926	1618.23	0.70827	1618.23	0.621739	1618.23	0.79217
1616.86	0.441666	1616.86	0.711005	1616.86	0.624041	1616.86	0.789926
1615.49	0.440062	1615.49	0.704733	1615.49	0.629098	1615.49	0.783314
1614.13	0.43933	1614.13	0.692314	1614.13	0.627092	1614.13	0.799519
1612.76	0.448848	1612.76	0.689048	1612.76	0.623195	1612.76	0.792421
1611.39	0.435249	1611.39	0.680209	1611.39	0.62515	1611.39	0.78759
1610.02	0.434737	1610.02	0.692949	1610.02	0.613854	1610.02	0.790363
1608.65	0.438365	1608.65	0.695969	1608.65	0.616843	1608.65	0.799117
1607.28	0.433276	1607.28	0.692561	1607.28	0.618626	1607.28	0.797359
1605.91	0.431021	1605.91	0.690012	1605.91	0.633138	1605.91	0.78946
1604.54	0.423972	1604.54	0.700455	1604.54	0.629758	1604.54	0.784957
1603.17	0.442413	1603.17	0.693908	1603.17	0.622254	1603.17	0.789666
1601.8	0.430138	1601.8	0.692359	1601.8	0.612517	1601.8	0.795989
1600.43	0.433329	1600.43	0.705935	1600.43	0.610862	1600.43	0.779696
1599.06	0.426286	1599.06	0.689118	1599.06	0.609552	1599.06	0.790218
1597.69	0.436442	1597.69	0.700551	1597.69	0.60532	1597.69	0.790078
1596.32	0.439194	1596.32	0.683598	1596.32	0.618785	1596.32	0.783965
1594.94	0.422579	1594.94	0.711284	1594.94	0.634649	1594.94	0.783989
1593.57	0.444696	1593.57	0.687776	1593.57	0.627497	1593.57	0.787401
1592.2	0.437221	1592.2	0.693072	1592.2	0.622407	1592.2	0.770158
1590.83	0.43236	1590.83	0.698793	1590.83	0.609422	1590.83	0.793254
1589.46	0.431631	1589.46	0.689835	1589.46	0.61618	1589.46	0.779403
1588.08	0.434381	1588.08	0.673471	1588.08	0.618817	1588.08	0.771686
1586.71	0.434522	1586.71	0.688024	1586.71	0.612016	1586.71	0.78332
1585.34	0.432272	1585.34	0.685339	1585.34	0.62992	1585.34	0.7856
1583.96	0.447406	1583.96	0.695613	1583.96	0.618489	1583.96	0.779659
1582.59	0.440157	1582.59	0.69421	1582.59	0.61375	1582.59	0.786451
1581.22	0.435518	1581.22	0.686258	1581.22	0.616042	1581.22	0.77326
1579.84	0.434139	1579.84	0.684001	1579.84	0.614734	1579.84	0.78279
1578.47	0.431456	1578.47	0.690853	1578.47	0.608968	1578.47	0.772182
1577.09	0.430512	1577.09	0.689878	1577.09	0.624969	1577.09	0.771402
1575.72	0.436731	1575.72	0.686911	1575.72	0.610981	1575.72	0.772554
1574.34	0.429058	1574.34	0.690914	1574.34	0.618411	1574.34	0.787711
1572.97	0.43484	1572.97	0.679701	1572.97	0.618473	1572.97	0.774695
1571.59	0.433027	1571.59	0.688538	1571.59	0.603637	1571.59	0.785018
1570.21	0.426661	1570.21	0.687705	1570.21	0.618254	1570.21	0.767181
1568.84	0.434393	1568.84	0.685168	1568.84	0.621398	1568.84	0.76785
1567.46	0.42174	1567.46	0.678226	1567.46	0.60965	1567.46	0.77077
1566.08	0.431204	1566.08	0.683789	1566.08	0.599445	1566.08	0.78173
1564.71	0.425926	1564.71	0.683668	1564.71	0.606696	1564.71	0.76278
1563.33	0.428018	1563.33	0.68653	1563.33	0.610181	1563.33	0.757501
1561.95	0.423609	1561.95	0.681155	1561.95	0.620506	1561.95	0.766208
1560.58	0.427217	1560.58	0.688843	1560.58	0.611334	1560.58	0.769768
1559.2	0.425408	1559.2	0.695251	1559.2	0.612081	1559.2	0.773649
1557.82	0.437894	1557.82	0.683916	1557.82	0.607528	1557.82	0.772067
1556.44	0.417897	1556.44	0.689329	1556.44	0.606566	1556.44	0.774499
1555.06	0.407647	1555.06	0.672041	1555.06	0.603212	1555.06	0.771312
1553.68	0.424242	1553.68	0.678022	1553.68	0.606864	1553.68	0.761381
1552.3	0.435637	1552.3	0.680454	1552.3	0.61376	1552.3	0.758517
1550.92	0.434045	1550.92	0.683454	1550.92	0.619459	1550.92	0.765446
1549.55	0.430074	1549.55	0.693257	1549.55	0.613543	1549.55	0.763064
1548.17	0.442327	1548.17	0.679243	1548.17	0.603533	1548.17	0.766619
1546.79	0.42776	1546.79	0.691028	1546.79	0.596939	1546.79	0.760868
1545.4	0.425954	1545.4	0.681412	1545.4	0.60605	1545.4	0.761696
1544.02	0.423933	1544.02	0.683133	1544.02	0.59468	1544.02	0.771504
1542.64	0.433585	1542.64	0.671539	1542.64	0.606348	1542.64	0.739621
1541.26	0.43113	1541.26	0.668021	1541.26	0.615452	1541.26	0.76001
1539.88	0.428678	1539.88	0.673142	1539.88	0.605451	1539.88	0.743207
1538.5	0.435299	1538.5	0.682225	1538.5	0.610971	1538.5	0.745318
1537.12	0.428094	1537.12	0.672196	1537.12	0.590916	1537.12	0.758966
1535.74	0.42586	1535.74	0.667832	1535.74	0.615527	1535.74	0.750181
1534.35	0.427295	1534.35	0.670402	1534.35	0.604852	1534.35	0.746364
1532.97	0.429162	1532.97	0.668444	1532.97	0.614287	1532.97	0.75536
1531.59	0.431245	1531.59	0.667477	1531.59	0.600379	1531.59	0.753466
1530.2	0.425774	1530.2	0.685602	1530.2	0.607597	1530.2	0.747249
1528.82	0.435407	1528.82	0.659323	1528.82	0.598463	1528.82	0.75656
1527.44	0.434251	1527.44	0.664719	1527.44	0.588651	1527.44	0.747465
1526.05	0.423607	1526.05	0.680856	1526.05	0.609828	1526.05	0.751652
1524.67	0.432373	1524.67	0.675083	1524.67	0.605465	1524.67	0.753119
1523.29	0.429708	1523.29	0.669453	1523.29	0.610974	1523.29	0.752186
1521.9	0.43071	1521.9	0.67216	1521.9	0.601677	1521.9	0.748694
1520.52	0.437101	1520.52	0.678538	1520.52	0.608546	1520.52	0.754157
1519.13	0.435299	1519.13	0.669804	1519.13	0.597892	1519.13	0.762017
1517.75	0.424881	1517.75	0.671662	1517.75	0.596595	1517.75	0.742703
1516.36	0.444838	1516.36	0.671119	1516.36	0.609073	1516.36	0.742571
1514.97	0.430544	1514.97	0.675658	1514.97	0.595534	1514.97	0.748351
1513.59	0.444466	1513.59	0.666225	1513.59	0.594579	1513.59	0.756525
1512.2	0.434053	1512.2	0.668928	1512.2	0.600592	1512.2	0.758627
1510.82	0.424719	1510.82	0.66881	1510.82	0.598276	1510.82	0.753064
1509.43	0.436266	1509.43	0.662062	1509.43	0.595112	1509.43	0.742393
1508.04	0.434682	1508.04	0.664484	1508.04	0.611313	1508.04	0.758703
1506.66	0.431379	1506.66	0.659572	1506.66	0.599996	1506.66	0.747397
1505.27	0.433023	1505.27	0.666645	1505.27	0.609228	1505.27	0.759072
1503.88	0.432946	1503.88	0.66258	1503.88	0.603349	1503.88	0.742984
1502.49	0.432439	1502.49	0.667113	1502.49	0.601205	1502.49	0.754497
1501.1	0.435802	1501.1	0.656145	1501.1	0.596855	1501.1	0.743677
1499.72	0.426267	1499.72	0.669553	1499.72	0.60184	1499.72	0.745459
1498.33	0.440807	1498.33	0.656617	1498.33	0.597323	1498.33	0.752183
1496.94	0.443521	1496.94	0.681285	1496.94	0.591959	1496.94	0.747904
1495.55	0.449458	1495.55	0.671028	1495.55	0.610508	1495.55	0.742672
1494.16	0.448735	1494.16	0.673442	1494.16	0.621929	1494.16	0.749711
1492.77	0.446937	1492.77	0.680782	1492.77	0.601816	1492.77	0.745117
1491.38	0.457594	1491.38	0.663493	1491.38	0.61476	1491.38	0.743869
1489.99	0.450643	1489.99	0.670411	1489.99	0.602619	1489.99	0.746286
1488.6	0.456574	1488.6	0.668745	1488.6	0.608103	1488.6	0.759529
1487.21	0.455634	1487.21	0.676502	1487.21	0.600542	1487.21	0.741086
1485.82	0.458128	1485.82	0.676382	1485.82	0.60738	1485.82	0.748436
1484.43	0.467915	1484.43	0.681604	1484.43	0.618956	1484.43	0.755942
1483.03	0.463327	1483.03	0.680078	1483.03	0.619017	1483.03	0.742601
1481.64	0.4596	1481.64	0.677849	1481.64	0.616706	1481.64	0.755515
1480.25	0.455016	1480.25	0.671405	1480.25	0.608303	1480.25	0.754427
1478.86	0.474015	1478.86	0.679576	1478.86	0.627486	1478.86	0.754292
1477.47	0.490436	1477.47	0.695047	1477.47	0.629913	1477.47	0.76195
1476.07	0.484991	1476.07	0.695345	1476.07	0.628956	1476.07	0.753071
1474.68	0.500762	1474.68	0.686656	1474.68	0.626645	1474.68	0.76152
1473.29	0.504315	1473.29	0.70984	1473.29	0.637357	1473.29	0.757571
1471.89	0.510652	1471.89	0.703818	1471.89	0.646374	1471.89	0.77412
1470.5	0.519342	1470.5	0.714219	1470.5	0.649132	1470.5	0.765722
1469.11	0.532953	1469.11	0.722372	1469.11	0.666595	1469.11	0.795129
1467.71	0.55341	1467.71	0.736974	1467.71	0.682699	1467.71	0.781331
1466.32	0.564443	1466.32	0.742875	1466.32	0.692208	1466.32	0.795483
1464.92	0.579965	1464.92	0.767566	1464.92	0.711005	1464.92	0.811216
1463.53	0.622656	1463.53	0.765046	1463.53	0.719154	1463.53	0.816945
1462.13	0.626397	1462.13	0.78636	1462.13	0.7349	1462.13	0.834573
1460.74	0.646177	1460.74	0.798839	1460.74	0.747432	1460.74	0.838074
1459.34	0.684344	1459.34	0.809628	1459.34	0.771438	1459.34	0.846651
1457.95	0.712018	1457.95	0.818594	1457.95	0.780921	1457.95	0.862679
1456.55	0.734338	1456.55	0.839459	1456.55	0.802045	1456.55	0.871089
1455.15	0.741262	1455.15	0.863126	1455.15	0.832439	1455.15	0.873788
1453.76	0.768484	1453.76	0.882153	1453.76	0.833978	1453.76	0.891232
1452.36	0.782663	1452.36	0.885079	1452.36	0.842769	1452.36	0.897883
1450.96	0.79812	1450.96	0.887582	1450.96	0.853411	1450.96	0.929418
1449.57	0.821687	1449.57	0.885462	1449.57	0.864893	1449.57	0.911831
1448.17	0.806164	1448.17	0.896924	1448.17	0.868785	1448.17	0.929569
1446.77	0.822035	1446.77	0.90614	1446.77	0.886664	1446.77	0.927337
1445.37	0.827012	1445.37	0.913533	1445.37	0.891224	1445.37	0.934617
1443.97	0.846714	1443.97	0.923023	1443.97	0.906228	1443.97	0.947121
1442.58	0.861929	1442.58	0.923696	1442.58	0.916342	1442.58	0.932226
1441.18	0.896768	1441.18	0.936253	1441.18	0.926285	1441.18	0.950265
1439.78	0.906635	1439.78	0.964465	1439.78	0.922247	1439.78	0.969722
1438.38	0.93868	1438.38	0.970028	1438.38	0.941949	1438.38	0.97492
1436.98	0.969221	1436.98	0.978243	1436.98	0.978986	1436.98	0.979339
1435.58	0.976297	1435.58	1	1435.58	0.989917	1435.58	0.989763
1434.18	1	1434.18	0.991863	1434.18	1	1434.18	0.997175
1432.78	0.971902	1432.78	0.98023	1432.78	0.974594	1432.78	1
1431.38	0.941255	1431.38	0.96693	1431.38	0.947332	1431.38	0.961884
1429.98	0.904228	1429.98	0.948325	1429.98	0.931863	1429.98	0.954923
1428.58	0.832278	1428.58	0.905021	1428.58	0.878731	1428.58	0.91524
1427.18	0.771218	1427.18	0.87695	1427.18	0.842766	1427.18	0.886963
1425.77	0.717204	1425.77	0.821387	1425.77	0.786475	1425.77	0.865951
1424.37	0.651927	1424.37	0.799199	1424.37	0.767345	1424.37	0.839895
1422.97	0.630097	1422.97	0.773807	1422.97	0.717473	1422.97	0.824429
1421.57	0.581672	1421.57	0.744519	1421.57	0.67921	1421.57	0.778813
1420.16	0.555821	1420.16	0.724166	1420.16	0.672874	1420.16	0.781042
1418.76	0.525723	1418.76	0.705354	1418.76	0.635136	1418.76	0.769225
1417.36	0.515845	1417.36	0.700908	1417.36	0.63855	1417.36	0.740369
1415.96	0.493634	1415.96	0.697158	1415.96	0.626013	1415.96	0.746232
1414.55	0.474621	1414.55	0.678222	1414.55	0.612977	1414.55	0.725594
1413.15	0.459229	1413.15	0.671693	1413.15	0.614043	1413.15	0.728619
1411.74	0.461273	1411.74	0.661821	1411.74	0.593464	1411.74	0.727227
1410.34	0.436325	1410.34	0.663097	1410.34	0.583795	1410.34	0.732143
1408.94	0.442621	1408.94	0.656155	1408.94	0.589563	1408.94	0.708369
1407.53	0.449341	1407.53	0.655481	1407.53	0.581911	1407.53	0.709976
1406.13	0.440552	1406.13	0.644368	1406.13	0.587005	1406.13	0.708274
1404.72	0.44281	1404.72	0.647176	1404.72	0.568293	1404.72	0.701216
1403.31	0.419161	1403.31	0.647338	1403.31	0.583444	1403.31	0.700461
1401.91	0.427791	1401.91	0.636094	1401.91	0.591551	1401.91	0.705533
1400.5	0.4292	1400.5	0.644048	1400.5	0.567151	1400.5	0.70525
1399.1	0.415541	1399.1	0.62335	1399.1	0.579111	1399.1	0.709848
1397.69	0.426077	1397.69	0.62449	1397.69	0.5569	1397.69	0.702953
1396.28	0.426425	1396.28	0.630496	1396.28	0.571704	1396.28	0.702356
1394.88	0.418713	1394.88	0.634554	1394.88	0.563231	1394.88	0.698454
1393.47	0.413761	1393.47	0.633885	1393.47	0.566646	1393.47	0.702891
1392.06	0.410083	1392.06	0.615013	1392.06	0.558679	1392.06	0.694902
1390.65	0.41849	1390.65	0.633103	1390.65	0.563264	1390.65	0.689903
1389.24	0.415023	1389.24	0.618267	1389.24	0.567681	1389.24	0.688051
1387.84	0.409228	1387.84	0.623295	1387.84	0.564235	1387.84	0.684155
1386.43	0.416994	1386.43	0.621795	1386.43	0.554266	1386.43	0.686076
1385.02	0.415013	1385.02	0.627932	1385.02	0.566709	1385.02	0.692712
1383.61	0.411763	1383.61	0.610607	1383.61	0.561258	1383.61	0.683318
1382.2	0.41423	1382.2	0.629511	1382.2	0.556979	1382.2	0.679739
1380.79	0.399758	1380.79	0.621768	1380.79	0.54468	1380.79	0.69611
1379.38	0.410907	1379.38	0.61916	1379.38	0.565636	1379.38	0.676357
1377.97	0.411045	1377.97	0.624181	1377.97	0.558519	1377.97	0.697903
1376.56	0.402295	1376.56	0.617829	1376.56	0.562429	1376.56	0.691029
1375.15	0.425922	1375.15	0.6259	1375.15	0.568674	1375.15	0.693417
1373.74	0.428172	1373.74	0.614144	1373.74	0.566235	1373.74	0.701296
1372.33	0.42598	1372.33	0.634409	1372.33	0.569139	1372.33	0.691914
1370.92	0.42527	1370.92	0.619468	1370.92	0.571709	1370.92	0.707007
1369.51	0.427098	1369.51	0.632243	1369.51	0.573275	1369.51	0.699038
1368.09	0.431884	1368.09	0.629498	1368.09	0.568168	1368.09	0.686996
1366.68	0.452308	1366.68	0.635619	1366.68	0.577742	1366.68	0.685933
1365.27	0.443352	1365.27	0.636613	1365.27	0.575471	1365.27	0.692395
1363.86	0.449189	1363.86	0.619885	1363.86	0.568197	1363.86	0.699323
1362.44	0.436645	1362.44	0.62711	1362.44	0.582768	1362.44	0.685409
1361.03	0.431921	1361.03	0.624784	1361.03	0.568161	1361.03	0.683093
1359.62	0.427198	1359.62	0.620244	1359.62	0.561225	1359.62	0.696443
[truncated: 702 more rows]

## Sheet: SI 2
UDSH		UDSH 1D air		UDSH 2D air		UDSH 3D air
[truncated: 4,545 more rows]

[truncated: 23 more sheets: SI 5, SI 6, SI 7, SI 8, SI 9, SI 10, SI 11, SI 13, SI 14, SI 15, SI 16, SI 17, SI 18, SI 19, SI 20, SI 21, SI 22, SI 23, SI 24, SI 25 …]
